# Supplementary material for: 1-(4-Methyl­phenyl­sulfon­yl)-5-phenyl-4,5-dihydro-1H-pyrazole
Source: Acta Crystallogr Sect E Struct Rep Online. 2011 Jul 2;67(Pt 8):o1898. doi: 10.1107/S1600536811025001 (PMC3212292; doi:10.1107/S1600536811025001)
Supplement: Supplementary file 2 [file e-67-o1898-Isup2.hkl]

# 
# h,k,l, Fc-squared, Fo-squared, sigma(Fo-squared) and status flag 
# 
data_I
_shelx_title ' 110504_wgp0318 in Pca21 ' 
_shelx_refln_list_code          4 
_shelx_F_calc_maximum      167.99 
_exptl_crystal_F_000       632.00 
_reflns_d_resolution_high  0.8302 
 
loop_ 
 _symmetry_equiv_pos_as_xyz 
 'x, y, z' 
 '-x, -y, z+1/2' 
 '-x+1/2, y, z+1/2' 
 'x+1/2, -y, z' 
 
_cell_length_a    19.2938 
_cell_length_b     6.0438 
_cell_length_c    12.9812 
_cell_angle_alpha  90.000 
_cell_angle_beta   90.000 
_cell_angle_gamma  90.000 
 
_shelx_F_squared_multiplier     1.000 
 
loop_ 
 _refln_index_h 
 _refln_index_k 
 _refln_index_l 
 _refln_F_squared_calc 
 _refln_F_squared_meas 
 _refln_F_squared_sigma 
 _refln_observed_status 
   2   0 -15       22.25       38.50     12.69 o 
   4   0 -15        9.03        6.22      3.99 o 
   6   0 -15       29.05       28.62      5.15 o 
   1   1 -15       36.62       41.40      3.99 o 
   2   1 -15       27.27       29.13      3.84 o 
   3   1 -15       11.76       12.57      3.10 o 
   4   1 -15        1.27        8.25      5.05 o 
   5   1 -15        0.97        3.48      2.50 o 
   1   2 -15        2.72        3.37      2.21 o 
   0   0 -14      224.70      227.38     16.43 o 
   2   0 -14       13.38       14.70      4.11 o 
   4   0 -14      107.08       98.90      9.57 o 
   6   0 -14       14.58       10.80      4.19 o 
   8   0 -14       29.90       30.80      5.37 o 
  10   0 -14       19.23       13.45      4.88 o 
   0   1 -14      253.63      229.42     11.77 o 
   1   1 -14        4.28        6.04      2.48 o 
   2   1 -14        9.97       10.63      2.62 o 
   3   1 -14       13.29       12.15      2.76 o 
   4   1 -14       56.80       58.90      4.46 o 
   5   1 -14        5.56        7.84      2.42 o 
   6   1 -14       28.03       25.21      4.18 o 
   7   1 -14        4.52        2.38      3.49 o 
   8   1 -14        3.33        5.10      2.85 o 
   9   1 -14       39.19       47.84      5.05 o 
   0   2 -14       52.61       53.72     13.45 o 
   1   2 -14       29.03       32.73      3.84 o 
   2   2 -14       33.49       35.10      3.61 o 
   3   2 -14        2.05        3.59      2.27 o 
   4   2 -14        9.29        4.31      2.15 o 
   5   2 -14       28.18       28.51      4.07 o 
   6   2 -14        5.34        2.67      2.99 o 
   7   2 -14        0.46        0.77      8.67 o 
   8   2 -14        0.73        3.26      5.66 o 
   0   3 -14       43.04       46.71      9.16 o 
   1   3 -14       35.24       39.48      6.62 o 
   2   3 -14        2.95        2.47      2.59 o 
   3   3 -14        0.46        4.71      3.04 o 
   2   0 -13      237.05      233.61     11.26 o 
   4   0 -13       81.89       93.74      7.54 o 
   6   0 -13       14.39       14.72      6.18 o 
   8   0 -13       17.41       13.66      4.29 o 
  10   0 -13       77.62       93.28     10.53 o 
  12   0 -13      106.88      105.50     11.28 o 
   1   1 -13       18.26       15.63      2.82 o 
   2   1 -13      106.83      101.19      5.41 o 
   3   1 -13       46.95       48.48      4.07 o 
   4   1 -13       12.45       10.24      2.55 o 
   5   1 -13        2.21        2.56      2.36 o 
   6   1 -13        4.19        3.29      2.28 o 
   7   1 -13       14.15       20.57      4.47 o 
   8   1 -13       30.52       25.38      3.66 o 
   9   1 -13        4.52        0.10      3.22 o 
  10   1 -13       84.59       81.70      5.90 o 
  11   1 -13       16.53       14.96      4.99 o 
  12   1 -13       31.81       47.84      6.87 o 
   1   2 -13       60.60       58.06      4.19 o 
   2   2 -13      186.23      201.15     11.39 o 
   3   2 -13       17.03       15.27      2.75 o 
   4   2 -13        5.23        3.16      2.30 o 
   5   2 -13        5.49        7.67      2.36 o 
   6   2 -13       10.26        9.64      2.85 o 
   7   2 -13       39.22       53.58      4.63 o 
   8   2 -13       35.86       44.72      6.37 o 
   9   2 -13        8.34       -0.48      7.14 o 
  10   2 -13       38.18       38.97     13.65 o 
  11   2 -13        0.92       -1.72      5.77 o 
   1   3 -13       29.76       34.65      3.35 o 
   2   3 -13       52.37       59.15      5.47 o 
   3   3 -13       15.63       18.16      3.47 o 
   4   3 -13        0.99        1.66      2.83 o 
   5   3 -13        6.17       10.53      4.19 o 
   6   3 -13        9.19        5.68      3.52 o 
   7   3 -13       61.29       67.57      7.48 o 
   8   3 -13        2.34       -2.38      5.01 o 
   1   4 -13       29.12       44.50      6.75 o 
   0   0 -12      800.53      788.75     27.36 o 
   2   0 -12       86.99       82.80      6.84 o 
   4   0 -12      149.42      164.58      9.31 o 
   6   0 -12       76.75       73.42      8.22 o 
   8   0 -12       73.47       80.24      9.13 o 
  10   0 -12      101.21      100.23     10.52 o 
  12   0 -12       38.10       44.54      7.65 o 
  14   0 -12      131.70      156.98     13.29 o 
   0   1 -12      671.58      691.39     24.42 o 
   1   1 -12       10.53        9.71      2.49 o 
   2   1 -12      121.28      128.48      5.72 o 
   3   1 -12       53.89       50.61      4.87 o 
   4   1 -12      243.10      242.18      7.79 o 
   5   1 -12       19.80       17.28      2.65 o 
   6   1 -12       31.54       36.20      4.00 o 
   7   1 -12       28.17       30.69      3.85 o 
   8   1 -12       25.90       20.62      3.33 o 
   9   1 -12       19.68       20.96      4.91 o 
  10   1 -12       56.35       66.33      6.47 o 
  11   1 -12       14.05       10.59      3.31 o 
  12   1 -12       31.87       27.91      4.38 o 
  13   1 -12       12.67       13.80      3.54 o 
  14   1 -12       61.25       72.02     10.07 o 
   0   2 -12      156.61      156.08      6.82 o 
   1   2 -12       15.00       16.16      2.31 o 
   2   2 -12       15.51       14.47      2.52 o 
   3   2 -12       24.35       24.28      2.89 o 
   4   2 -12       97.39       92.75      5.58 o 
   5   2 -12       34.54       38.56      4.04 o 
   6   2 -12       18.42        8.30      2.52 o 
   7   2 -12        1.73        0.24      2.44 o 
   8   2 -12       22.98       23.27      3.20 o 
   9   2 -12        0.70        3.62      2.53 o 
  10   2 -12       70.31       81.63      8.05 o 
  11   2 -12        4.15        0.68      3.80 o 
  12   2 -12        2.02        6.08      5.39 o 
  13   2 -12       49.15       59.39      7.18 o 
   0   3 -12       77.06       87.93      6.87 o 
   1   3 -12       83.66       86.07      4.64 o 
   2   3 -12       26.85       32.02      3.11 o 
   3   3 -12       29.53       23.52      3.27 o 
   4   3 -12        2.88       -0.27      3.85 o 
   5   3 -12       34.99       41.99      6.24 o 
   6   3 -12       50.16       51.50      6.47 o 
   7   3 -12       21.79       21.01      4.82 o 
   8   3 -12       10.27       13.49      4.24 o 
   9   3 -12        4.54        3.27      3.63 o 
  10   3 -12       10.63       10.41      4.52 o 
  11   3 -12       17.56       10.34      5.84 o 
   0   4 -12        6.06       21.46      8.18 o 
   1   4 -12       29.21       20.74      4.62 o 
   2   4 -12        8.27        6.51      4.13 o 
   3   4 -12       23.46       31.41      6.05 o 
   4   4 -12        8.09        3.50      3.82 o 
   5   4 -12       24.45       25.77      5.76 o 
   6   4 -12       16.07       12.16      5.89 o 
   7   4 -12       15.54       10.68      4.39 o 
   2   0 -11      400.07      397.16     13.23 o 
   4   0 -11      257.43      258.60     10.94 o 
   6   0 -11      704.07      690.99     23.70 o 
   8   0 -11      217.86      211.32     13.74 o 
  10   0 -11       71.90       64.18      8.07 o 
  12   0 -11       74.04       69.76      8.77 o 
  14   0 -11       20.67       22.07      5.89 o 
  16   0 -11       60.61       53.63      8.66 o 
   1   1 -11       14.38       12.57      2.45 o 
   2   1 -11      195.49      180.43      6.43 o 
   3   1 -11      115.20      118.05      5.30 o 
   4   1 -11       91.98       84.38      5.77 o 
   5   1 -11        6.78       10.68      2.91 o 
   6   1 -11      241.58      236.10      8.48 o 
   7   1 -11       19.98       30.13      5.66 o 
   8   1 -11      112.37      112.66      6.16 o 
   9   1 -11        6.10        4.01      2.80 o 
  10   1 -11       32.03       38.55      4.56 o 
  11   1 -11       23.89       24.40      4.06 o 
  12   1 -11       95.69      105.95      7.38 o 
  13   1 -11       12.74       11.43      4.86 o 
  14   1 -11       17.95       17.12      3.77 o 
  15   1 -11       25.63       28.77      5.21 o 
  16   1 -11       75.21       78.45     10.49 o 
   1   2 -11       37.75       38.16      2.82 o 
   2   2 -11      172.24      168.29      5.36 o 
   3   2 -11       65.81       73.73      4.26 o 
   4   2 -11      147.50      134.03     11.29 o 
   5   2 -11       60.57       67.22      7.10 o 
   6   2 -11       83.70       85.43      5.20 o 
   7   2 -11       34.75       33.54      3.55 o 
   8   2 -11       26.82       31.11      3.55 o 
   9   2 -11       10.10       14.51      3.72 o 
  10   2 -11        8.14        6.12      3.25 o 
  11   2 -11        0.26       -0.61      1.96 o 
  12   2 -11       28.28       32.40      7.89 o 
  13   2 -11        8.34       14.10      5.94 o 
  14   2 -11       54.18       39.76      8.17 o 
  15   2 -11       27.66       15.75      6.63 o 
   1   3 -11        0.33       -1.31      1.31 o 
   2   3 -11       87.61       86.44      6.06 o 
   3   3 -11       54.10       58.55      3.58 o 
   4   3 -11        3.12        3.16      1.73 o 
   5   3 -11       98.26       96.20      7.17 o 
   6   3 -11      206.34      225.18     12.32 o 
   7   3 -11       34.72       39.27      5.90 o 
   8   3 -11       26.05       25.33      5.23 o 
   9   3 -11        6.55        0.16      3.65 o 
  10   3 -11        3.30        6.94      9.07 o 
  11   3 -11       17.53       28.56      5.40 o 
  12   3 -11       12.66       24.65     11.66 o 
  13   3 -11       21.78       27.06     11.18 o 
   1   4 -11       18.60       24.65      4.68 o 
   2   4 -11        2.44        5.87      3.49 o 
   3   4 -11      124.35      135.63      9.96 o 
   4   4 -11       22.10       21.09      4.82 o 
   5   4 -11        8.30        9.47      4.12 o 
   6   4 -11       29.76       26.46      7.72 o 
   7   4 -11        9.29        7.00      7.18 o 
   8   4 -11       11.30        9.86      4.23 o 
   9   4 -11       11.59        8.52      6.45 o 
  10   4 -11        7.00       15.18      4.98 o 
   1   5 -11        9.75       18.22      5.42 o 
   2   5 -11       16.85       20.47      9.54 o 
   3   5 -11       21.28       22.95      5.22 o 
   4   5 -11        9.95       13.84      4.46 o 
   0   0 -10     1268.07     1251.49     30.87 o 
   2   0 -10      171.10      183.85      9.80 o 
   4   0 -10      601.10      603.46     15.56 o 
   6   0 -10      356.87      346.87     16.22 o 
   8   0 -10      739.28      756.44     24.18 o 
  10   0 -10      175.19      154.55     11.37 o 
  12   0 -10        4.67        7.13      4.35 o 
  14   0 -10      233.32      266.79     15.99 o 
  16   0 -10       17.21       18.65      5.55 o 
   0   1 -10      386.51      373.10     12.03 o 
   1   1 -10       28.80       26.60      2.94 o 
   2   1 -10       69.76       81.39      4.32 o 
   3   1 -10      197.16      206.97      7.53 o 
   4   1 -10      302.79      301.10      8.96 o 
   5   1 -10       61.31       57.44      4.48 o 
   6   1 -10      194.49      180.96     12.93 o 
   7   1 -10      104.39      105.65      5.71 o 
   8   1 -10      218.37      213.23      9.09 o 
   9   1 -10       18.15       25.45      5.25 o 
  10   1 -10       88.41       90.07      6.33 o 
  11   1 -10       55.90       42.17      4.54 o 
  12   1 -10       41.08       39.41      5.30 o 
  13   1 -10       26.61       25.51      4.25 o 
  14   1 -10       88.54       87.07      9.05 o 
  15   1 -10        0.58        1.65      2.73 o 
  16   1 -10       11.15       18.08      3.84 o 
  17   1 -10       13.70       14.69      3.95 o 
   0   2 -10       16.29       18.82      2.85 o 
   1   2 -10       56.87       52.10      3.08 o 
   2   2 -10       92.27       92.02      4.40 o 
   3   2 -10       19.44       19.95      2.59 o 
   4   2 -10      297.64      296.09      7.49 o 
   5   2 -10       21.45       17.39      2.35 o 
   6   2 -10      224.72      212.09      7.30 o 
   7   2 -10       32.99       26.64      3.16 o 
   8   2 -10      104.58      108.88      5.36 o 
   9   2 -10       66.47       66.11      4.40 o 
  10   2 -10      156.50      150.37      6.37 o 
  11   2 -10       58.95       56.55      4.68 o 
  12   2 -10       20.88       21.99      5.16 o 
  13   2 -10       26.23       30.14      3.65 o 
  14   2 -10       46.50       32.02      7.16 o 
  15   2 -10        4.51        3.17      4.17 o 
  16   2 -10        2.02        0.44      4.11 o 
   0   3 -10       38.90       32.59      3.01 o 
   1   3 -10      121.36      117.51      4.04 o 
   2   3 -10       28.12       30.02      2.22 o 
   3   3 -10      125.17      119.15      3.79 o 
   4   3 -10       35.71       40.72      2.30 o 
   5   3 -10        4.70        4.75      1.41 o 
   6   3 -10       60.06       58.43      3.11 o 
   7   3 -10       34.68       30.99      2.57 o 
   8   3 -10       12.14        8.73      3.83 o 
   9   3 -10        7.16       13.67      4.35 o 
  10   3 -10       63.42       58.72      6.87 o 
  11   3 -10        9.23        9.41      3.67 o 
  12   3 -10       19.37       22.44      4.95 o 
  13   3 -10       41.98       56.79      7.12 o 
  14   3 -10       35.39       30.81      5.38 o 
  15   3 -10       17.91       16.23      5.74 o 
   0   4 -10       29.35       24.53      5.24 o 
   1   4 -10       69.16       74.27      4.36 o 
   2   4 -10       21.64       18.26      5.02 o 
   3   4 -10       67.96       71.17      7.28 o 
   4   4 -10       15.65       16.05      4.72 o 
   5   4 -10       16.10       15.88      7.12 o 
   6   4 -10        5.47        7.34      4.03 o 
   7   4 -10       32.15       38.36      5.84 o 
   8   4 -10       19.13       19.11      4.94 o 
   9   4 -10       97.17       97.14      9.05 o 
  10   4 -10       11.97        9.87      6.71 o 
  11   4 -10        4.86       -0.02      6.29 o 
  12   4 -10        3.09       -2.67      3.90 o 
   0   5 -10       12.52        7.26      5.48 o 
   1   5 -10       32.20       39.70      6.33 o 
   2   5 -10        4.41        9.61      7.88 o 
   3   5 -10       16.99       18.84      5.74 o 
   4   5 -10       44.38       60.96      7.23 o 
   5   5 -10       39.08       36.95      7.31 o 
   6   5 -10       16.12       19.12      4.90 o 
   7   5 -10        5.70       10.96      6.44 o 
   8   5 -10        5.59        6.03      3.39 o 
   2   0  -9      177.95      183.26      8.28 o 
   4   0  -9       15.72       12.31      4.20 o 
   6   0  -9      681.09      655.90     20.98 o 
   8   0  -9      813.64      802.29     23.56 o 
  10   0  -9      255.31      264.22     14.42 o 
  12   0  -9      176.20      168.96     12.06 o 
  14   0  -9      122.32      127.28     10.97 o 
  16   0  -9        4.81        2.77      3.82 o 
  18   0  -9       24.07       32.66      7.14 o 
   1   1  -9      182.98      180.09      5.75 o 
   2   1  -9      244.90      239.53      7.55 o 
   3   1  -9      106.25      108.10      5.28 o 
   4   1  -9        6.24        4.03      2.32 o 
   5   1  -9       14.70       16.55      2.69 o 
   6   1  -9      795.63      777.67     13.22 o 
   7   1  -9       19.56       20.05      3.52 o 
   8   1  -9      409.29      413.69     11.77 o 
   9   1  -9       41.88       47.75      4.73 o 
  10   1  -9      123.93      136.51      7.28 o 
  11   1  -9      161.76      164.65     17.32 o 
  12   1  -9      123.95      132.02      7.47 o 
  13   1  -9        4.11        6.72      2.52 o 
  14   1  -9       74.54       64.82      5.72 o 
  15   1  -9       12.90       14.76      3.45 o 
  16   1  -9        7.41       11.47      3.74 o 
  17   1  -9        6.94        1.34      3.05 o 
  18   1  -9        1.17        2.47      2.85 o 
   1   2  -9       61.45       68.99      3.65 o 
   2   2  -9       64.28       78.65      3.86 o 
   3   2  -9       82.38       71.39      3.69 o 
   4   2  -9      167.57      159.10      5.23 o 
   5   2  -9      100.03       97.47      4.21 o 
   6   2  -9       29.03       32.96      2.87 o 
   7   2  -9      146.12      159.20      9.37 o 
   8   2  -9       32.14       27.64      3.06 o 
   9   2  -9       19.30       18.83      2.59 o 
  10   2  -9       99.85       92.64      5.46 o 
  11   2  -9       53.63       54.72      5.86 o 
  12   2  -9       22.35       22.35      3.25 o 
  13   2  -9       83.85       74.34      5.36 o 
  14   2  -9       52.79       56.57      4.83 o 
  15   2  -9       26.09       23.74      6.81 o 
  16   2  -9       33.75       53.54      8.94 o 
  17   2  -9        0.35        2.12      4.70 o 
   1   3  -9       61.04       66.31      2.92 o 
   2   3  -9       57.98       60.00      2.73 o 
   3   3  -9      292.03      274.92      5.13 o 
   4   3  -9      142.27      136.48      3.43 o 
   5   3  -9      154.79      166.78      4.33 o 
   6   3  -9      140.99      124.08     11.40 o 
   7   3  -9      235.52      244.90     11.92 o 
   8   3  -9      101.55       93.82      7.88 o 
   9   3  -9       39.54       35.90      5.51 o 
  10   3  -9       47.80       54.44     12.02 o 
  11   3  -9       18.13       17.74      4.69 o 
  12   3  -9      138.67      140.94     10.01 o 
  13   3  -9      131.41      122.29     20.75 o 
  14   3  -9       37.70       39.77      6.29 o 
  15   3  -9       16.98       24.10      5.07 o 
  16   3  -9       16.98       16.59      7.31 o 
   1   4  -9      138.21      129.62      3.59 o 
   2   4  -9       31.62       32.29      2.94 o 
   3   4  -9      215.46      206.28      8.06 o 
   4   4  -9       42.17       44.40      5.51 o 
   5   4  -9       32.45       26.98      3.51 o 
   6   4  -9       15.80       16.61      4.73 o 
   7   4  -9       36.01       49.28      6.26 o 
   8   4  -9        6.76        8.08      3.79 o 
   9   4  -9        3.49        0.10      3.90 o 
  10   4  -9       14.14        8.45      8.53 o 
  11   4  -9       57.68       66.28      7.23 o 
  12   4  -9        5.18        1.14      3.73 o 
  13   4  -9       15.04       19.55      4.90 o 
  14   4  -9        0.57        2.47      3.65 o 
   1   5  -9       81.96       84.49      8.11 o 
   2   5  -9       19.20       12.07      3.98 o 
   3   5  -9       48.49       48.34      6.40 o 
   4   5  -9        5.88        7.77      3.44 o 
   5   5  -9       14.16       17.13      5.40 o 
   6   5  -9        6.57        6.16      3.53 o 
   7   5  -9       15.40       11.07      4.42 o 
   8   5  -9        3.21        3.31      6.60 o 
   9   5  -9        1.05        6.82      3.75 o 
  10   5  -9        2.87        4.05      8.01 o 
   0   0  -8      126.20       93.99      8.14 o 
   2   0  -8      308.86      305.24      9.77 o 
   4   0  -8     2764.22     2807.56     39.50 o 
   6   0  -8      493.50      500.42     17.40 o 
   8   0  -8      925.90      907.02     23.95 o 
  10   0  -8      610.74      605.69     20.42 o 
  12   0  -8      126.63      116.86      9.94 o 
  14   0  -8      118.88      122.50     10.56 o 
  16   0  -8       53.98       39.79      6.90 o 
  18   0  -8       73.02       76.81      9.63 o 
   0   1  -8      233.02      224.30      9.56 o 
   1   1  -8       88.62       93.09      3.97 o 
   2   1  -8       84.15       88.09      4.47 o 
   3   1  -8      238.26      253.40      7.26 o 
   4   1  -8      237.18      241.16      7.07 o 
   5   1  -8       84.99       94.98      5.95 o 
   6   1  -8      211.65      202.20      6.54 o 
   7   1  -8      160.41      171.06      6.23 o 
   8   1  -8      296.79      294.19      8.16 o 
   9   1  -8      194.70      207.52      8.23 o 
  10   1  -8      393.93      386.53     11.28 o 
  11   1  -8       89.11       77.62      5.54 o 
  12   1  -8       55.40       56.82      4.97 o 
  13   1  -8        9.20       10.41      4.45 o 
  14   1  -8       46.80       45.97      4.86 o 
  15   1  -8       13.34        6.67      2.83 o 
  16   1  -8        5.83       11.94      3.33 o 
  17   1  -8       19.16       18.38      3.97 o 
  18   1  -8       38.22       38.89      4.98 o 
  19   1  -8        3.48        2.93      4.79 o 
   0   2  -8       62.14       57.45      5.59 o 
   1   2  -8       66.63       73.47      3.51 o 
   2   2  -8       17.35       15.17      2.07 o 
   3   2  -8      225.10      236.51      5.90 o 
   4   2  -8      210.38      223.15      5.66 o 
   5   2  -8       86.70       93.29      3.86 o 
   6   2  -8       20.18       17.10      3.05 o 
   7   2  -8       99.90       96.65      3.99 o 
   8   2  -8      427.19      419.94      8.00 o 
   9   2  -8       42.24       35.11      3.38 o 
  10   2  -8      691.03      676.99     30.39 o 
  11   2  -8       28.62       26.44      3.43 o 
  12   2  -8       92.61       87.45      7.28 o 
  13   2  -8        5.27        6.44      4.29 o 
  14   2  -8        4.57        1.53      2.97 o 
  15   2  -8        0.71        0.49      2.26 o 
  16   2  -8        0.45        1.04      2.37 o 
  17   2  -8        4.06        1.91      5.12 o 
  18   2  -8        8.28        8.39      4.50 o 
   0   3  -8      201.73      217.38      7.87 o 
   1   3  -8       44.80       42.78      2.31 o 
   2   3  -8       34.59       36.80      2.07 o 
   3   3  -8      150.48      138.19      4.34 o 
   4   3  -8      130.27      121.27      5.18 o 
   5   3  -8       45.81       36.18      3.72 o 
   6   3  -8       65.93       71.30      4.98 o 
   7   3  -8       39.23       37.39      4.24 o 
   8   3  -8       99.80      102.99     18.43 o 
   9   3  -8       21.81       22.67      5.69 o 
  10   3  -8       75.92       73.50      6.77 o 
  11   3  -8       24.50       20.41      4.76 o 
  12   3  -8       30.52       28.84      5.26 o 
  13   3  -8      181.46      189.54     11.19 o 
  14   3  -8       10.38        5.82      4.14 o 
  15   3  -8        7.95        5.80      4.99 o 
  16   3  -8        0.96        8.90      5.87 o 
  17   3  -8        8.98       25.00      7.45 o 
   0   4  -8        5.48        4.26      2.58 o 
   1   4  -8       76.33       79.84      2.71 o 
   2   4  -8      134.35      124.54      7.22 o 
   3   4  -8      224.97      227.59      8.00 o 
   4   4  -8       40.60       40.96      6.85 o 
   5   4  -8      156.30      158.57     13.40 o 
   6   4  -8       11.37        6.61      2.53 o 
   7   4  -8        0.84        2.02      3.30 o 
   8   4  -8       12.73        9.83      3.73 o 
   9   4  -8      151.69      168.07     10.37 o 
  10   4  -8       17.65       13.32      7.50 o 
  11   4  -8       50.29       35.03     14.27 o 
  12   4  -8       11.61       14.65      5.77 o 
  13   4  -8      102.33      110.76      9.01 o 
  14   4  -8       14.63       14.41      4.74 o 
  15   4  -8        2.76       13.84      4.74 o 
   0   5  -8      149.86      155.60     14.08 o 
   1   5  -8       71.28       79.36     10.94 o 
   2   5  -8       26.11       19.60      4.50 o 
   3   5  -8       52.15       54.79      6.40 o 
   4   5  -8       13.78        9.07      3.44 o 
   5   5  -8       59.34       50.07      6.57 o 
   6   5  -8       14.98       14.70      4.43 o 
   7   5  -8       11.00       17.55      4.42 o 
   8   5  -8       24.91       35.03     15.91 o 
   9   5  -8       57.72       63.92      7.42 o 
  10   5  -8       12.23       21.22      6.11 o 
  11   5  -8       30.62       26.65      5.55 o 
  12   5  -8        0.51       -0.58      3.83 o 
   0   6  -8       31.29       41.30      8.45 o 
   1   6  -8       23.00       21.58      4.70 o 
   2   6  -8        6.01       10.52      4.19 o 
   3   6  -8        4.64       -0.47      3.86 o 
   4   6  -8        6.62        9.88      3.93 o 
   5   6  -8       27.07       23.48     13.12 o 
   2   0  -7      369.70      308.73     12.48 o 
   4   0  -7      407.38      422.21     14.53 o 
   6   0  -7     1084.11     1110.53     24.27 o 
   8   0  -7      427.85      418.36     11.81 o 
  10   0  -7      692.75      673.02     20.78 o 
  12   0  -7       71.20       70.43      7.78 o 
  14   0  -7      103.86       93.51      9.15 o 
  16   0  -7      161.90      165.03     12.52 o 
  18   0  -7       68.63       78.93      9.68 o 
  20   0  -7      110.69      128.26     12.57 o 
   1   1  -7      891.00      934.07     12.81 o 
   2   1  -7      255.21      272.61      7.04 o 
   3   1  -7      613.63      656.00     10.61 o 
   4   1  -7      146.94      153.50      4.66 o 
   5   1  -7       21.92       21.93      2.42 o 
   6   1  -7      602.03      593.24     10.32 o 
   7   1  -7      229.18      241.34      6.85 o 
   8   1  -7      426.72      410.37      9.07 o 
   9   1  -7      348.52      365.83      8.73 o 
  10   1  -7      343.85      345.05     10.34 o 
  11   1  -7      190.21      186.58      7.96 o 
  12   1  -7       47.07       44.52      4.65 o 
  13   1  -7       43.39       44.52      4.48 o 
  14   1  -7       15.49       16.91      3.31 o 
  15   1  -7       61.01       66.75      5.76 o 
  16   1  -7       28.28       33.25      4.39 o 
  17   1  -7       20.26       15.80      4.50 o 
  18   1  -7       39.05       40.51      5.22 o 
  19   1  -7        4.07        5.92      3.25 o 
  20   1  -7      110.63      133.00      8.80 o 
   1   2  -7      141.54      145.85      3.74 o 
   2   2  -7       55.54       51.38      2.73 o 
   3   2  -7      208.84      225.00      5.24 o 
   4   2  -7       36.36       36.31      2.34 o 
   5   2  -7      132.61      137.51      4.12 o 
   6   2  -7        7.92        9.17      1.55 o 
   7   2  -7      366.03      367.57      8.38 o 
   8   2  -7      201.62      205.07      7.47 o 
   9   2  -7      404.67      364.14      9.73 o 
  10   2  -7      182.58      180.65      6.62 o 
  11   2  -7      339.15      348.24      9.38 o 
  12   2  -7        0.44       -0.96      4.13 o 
  13   2  -7      115.78      116.07      6.23 o 
  14   2  -7       25.17       21.40      2.58 o 
  15   2  -7       77.94       72.04      4.05 o 
  16   2  -7       31.60       34.84      4.27 o 
  17   2  -7       50.70       49.12      4.94 o 
  18   2  -7       11.26        3.51      4.80 o 
  19   2  -7       17.18       21.59      6.25 o 
   1   3  -7      617.74      578.23      8.17 o 
   2   3  -7       27.70       29.80      2.29 o 
   3   3  -7       92.99       83.39      2.21 o 
   4   3  -7       31.14       31.57      4.76 o 
   5   3  -7       51.50       38.89      3.74 o 
   6   3  -7      290.48      289.27      8.98 o 
   7   3  -7      491.30      464.17     11.63 o 
   8   3  -7      507.08      457.10     16.01 o 
   9   3  -7      197.31      188.39     10.03 o 
  10   3  -7       78.99       87.89      7.39 o 
  11   3  -7      116.75      123.12      8.65 o 
  12   3  -7       23.79       22.40      7.21 o 
  13   3  -7      113.01      108.92     11.89 o 
  14   3  -7        5.43        6.34      5.00 o 
  15   3  -7        6.33       10.39      6.07 o 
  16   3  -7       20.09       14.72      6.24 o 
  17   3  -7       31.17       43.95      8.67 o 
  18   3  -7       28.28       33.49      8.32 o 
   1   4  -7      725.99      712.34     13.10 o 
   2   4  -7       91.40       83.07      2.87 o 
   3   4  -7      166.03      160.82      6.65 o 
   4   4  -7       59.55       57.93      5.80 o 
   5   4  -7       40.75       43.32      3.98 o 
   6   4  -7      172.46      161.66      7.15 o 
   7   4  -7      224.66      226.20      8.61 o 
   8   4  -7      127.81      111.70      8.30 o 
   9   4  -7        6.15        5.13      3.02 o 
  10   4  -7       32.74       34.58      6.56 o 
  11   4  -7      137.25      148.41     28.54 o 
  12   4  -7       17.18       10.56      3.82 o 
  13   4  -7       12.89       11.41      4.49 o 
  14   4  -7        5.67        3.77      3.75 o 
  15   4  -7       36.64       40.98      5.89 o 
  16   4  -7       10.58       19.65      5.58 o 
   1   5  -7      233.11      227.31     11.72 o 
   2   5  -7       16.21       16.69      5.75 o 
   3   5  -7       69.35       78.82      8.03 o 
   4   5  -7       13.97       12.13      4.06 o 
   5   5  -7       18.15       15.11      2.92 o 
   6   5  -7        6.90        8.52      3.76 o 
   7   5  -7       40.94       46.39      9.70 o 
   8   5  -7        6.29        1.19      6.59 o 
   9   5  -7        3.87        4.68      4.03 o 
  10   5  -7       23.97       29.69      5.25 o 
  11   5  -7       88.84       86.66      8.18 o 
  12   5  -7        2.28        3.84      3.43 o 
  13   5  -7       12.29       13.11      5.02 o 
   1   6  -7       59.64       72.88      7.28 o 
   2   6  -7       12.89        9.61      3.67 o 
   3   6  -7        0.64        4.80      3.84 o 
   4   6  -7        4.54        0.04     10.28 o 
   5   6  -7        5.59       -3.62      3.62 o 
   6   6  -7       13.00       11.36      4.22 o 
   7   6  -7       14.23       14.98     19.73 o 
   8   6  -7        7.61       12.59      4.27 o 
   0   0  -6     3688.96     3836.72     40.76 o 
   2   0  -6       25.91       26.93      4.34 o 
   4   0  -6      979.14      896.11     19.71 o 
   6   0  -6     1033.75     1020.84     21.51 o 
   8   0  -6       81.20       79.96      6.83 o 
  10   0  -6      492.24      450.99     19.45 o 
  12   0  -6     1008.81     1011.45     25.88 o 
  14   0  -6       66.92       64.26      7.77 o 
  16   0  -6       23.22       26.04      5.83 o 
  18   0  -6      244.05      259.25     16.31 o 
  20   0  -6       13.39       15.89      6.12 o 
   0   1  -6      440.17      420.03     14.99 o 
   1   1  -6      904.16      922.97     18.19 o 
   2   1  -6      382.84      405.49     12.69 o 
   3   1  -6      399.42      390.32      7.60 o 
   4   1  -6      813.65      766.81     10.39 o 
   5   1  -6      310.87      312.39      6.85 o 
   6   1  -6      973.68      991.80     12.34 o 
   7   1  -6       25.63       26.30      2.56 o 
   8   1  -6      394.46      400.18      8.49 o 
   9   1  -6      291.34      289.68      7.50 o 
  10   1  -6      131.33      132.84      4.83 o 
  11   1  -6       12.76        9.51      2.71 o 
  12   1  -6       91.13       87.30      5.66 o 
  13   1  -6       81.52       84.11      5.89 o 
  14   1  -6      153.27      140.98      7.50 o 
  15   1  -6       23.02       22.81      3.69 o 
  16   1  -6       18.80       10.41      3.85 o 
  17   1  -6        6.18       10.53      3.42 o 
  18   1  -6      170.64      165.85      9.27 o 
  19   1  -6       21.88       24.93      6.03 o 
  20   1  -6       11.35       18.16      4.40 o 
  21   1  -6       30.61       28.06      5.04 o 
   0   2  -6      363.64      359.54     12.20 o 
   1   2  -6      856.35      900.71     10.06 o 
   2   2  -6      119.20      123.43      3.04 o 
   3   2  -6      361.86      363.05      5.92 o 
   4   2  -6      233.66      238.35      4.73 o 
   5   2  -6       10.66       16.05      1.52 o 
   6   2  -6      158.94      149.28      5.36 o 
   7   2  -6        1.76        0.58      1.16 o 
   8   2  -6      482.00      484.60     14.77 o 
   9   2  -6       73.11       68.78      3.45 o 
  10   2  -6       36.04       32.11      3.64 o 
  11   2  -6       29.43       23.17      3.02 o 
  12   2  -6      106.07      103.95      5.53 o 
  13   2  -6       58.61       58.07      4.00 o 
  14   2  -6       56.00       53.12      3.71 o 
  15   2  -6       32.96       32.35      3.17 o 
  16   2  -6        2.71        0.76      2.53 o 
  17   2  -6       19.89       23.55      3.63 o 
  18   2  -6       56.23       59.78      6.16 o 
  19   2  -6       18.68       31.22      5.53 o 
  20   2  -6       17.09       14.97      6.24 o 
   0   3  -6      218.11      222.50      9.61 o 
   1   3  -6      560.47      557.37      7.44 o 
   2   3  -6       29.21       27.70      1.41 o 
   3   3  -6       55.68       61.93      3.99 o 
   4   3  -6      420.51      422.60      9.80 o 
   5   3  -6      167.41      170.45      5.10 o 
   6   3  -6       42.21       43.44      2.91 o 
   7   3  -6       31.77       30.56      2.65 o 
   8   3  -6      246.29      245.81      6.41 o 
   9   3  -6       24.50       31.08      2.83 o 
  10   3  -6      224.44      226.35      7.10 o 
  11   3  -6       36.31       37.84      4.45 o 
  12   3  -6       31.08       31.48      4.29 o 
  13   3  -6      164.28      168.92      7.13 o 
  14   3  -6        7.51       10.88      2.68 o 
  15   3  -6       68.14       67.77     10.13 o 
  16   3  -6        5.80        8.93      6.36 o 
  17   3  -6       46.27       38.41      8.25 o 
  18   3  -6       24.98       39.89      8.84 o 
  19   3  -6       36.38       46.92      9.53 o 
   0   4  -6       81.86       72.46      4.39 o 
   1   4  -6      199.34      183.67      4.85 o 
   2   4  -6      259.78      245.68      8.16 o 
   3   4  -6      330.60      315.73      8.84 o 
   4   4  -6       72.19       71.00      4.68 o 
   5   4  -6      317.12      324.77      9.81 o 
   6   4  -6        7.06       11.06      4.45 o 
   7   4  -6       21.75       30.39      5.58 o 
   8   4  -6       43.29       47.00      8.43 o 
   9   4  -6      289.08      282.84     12.23 o 
  10   4  -6       27.09       29.63      5.35 o 
  11   4  -6       25.30       20.91      4.64 o 
  12   4  -6       22.72       10.78      7.95 o 
  13   4  -6      153.44      172.44     10.37 o 
  14   4  -6       15.94       27.23      5.28 o 
  15   4  -6       16.74       27.46      5.25 o 
  16   4  -6       10.92       14.40      4.64 o 
  17   4  -6       51.19       54.44      5.68 o 
   0   5  -6      134.26      134.76      7.20 o 
   1   5  -6       81.99       85.40      3.17 o 
   2   5  -6       75.37       75.18      4.64 o 
   3   5  -6      238.96      226.98     10.80 o 
   4   5  -6       13.00        9.85      2.59 o 
   5   5  -6       38.56       47.80      4.33 o 
   6   5  -6        4.21        4.03      2.43 o 
   7   5  -6        6.96        6.95      5.66 o 
   8   5  -6        6.68        6.20      3.87 o 
   9   5  -6      295.89      296.51     13.34 o 
  10   5  -6       13.77       10.90      4.71 o 
  11   5  -6       28.84       29.20      5.37 o 
  12   5  -6        2.94       -0.29      3.24 o 
  13   5  -6       23.46       30.58      5.86 o 
  14   5  -6       10.02       12.32      3.33 o 
   0   6  -6      138.80      132.91     13.01 o 
   1   6  -6       38.90       43.41      5.90 o 
   2   6  -6        4.44        2.85      7.72 o 
   3   6  -6       11.34        4.81      5.84 o 
   4   6  -6        4.43        4.75      3.38 o 
   5   6  -6        6.89        8.19      3.75 o 
   6   6  -6       11.36       13.77      4.47 o 
   7   6  -6        1.10        0.92      3.54 o 
   8   6  -6        4.86        3.54      8.38 o 
   9   6  -6       60.90       68.00      5.88 o 
   2   0  -5      612.79      541.30     13.73 o 
   4   0  -5      267.59      310.61     10.81 o 
   6   0  -5     4616.83     4755.05     43.25 o 
   8   0  -5      387.65      362.94     13.10 o 
  10   0  -5      163.18      166.31      9.78 o 
  12   0  -5      268.22      245.69     12.74 o 
  14   0  -5      184.02      176.20     11.91 o 
  16   0  -5      156.19      148.85     11.72 o 
  18   0  -5       19.29       20.99      5.56 o 
  20   0  -5      135.39      177.83     14.45 o 
  22   0  -5        1.86        1.70      4.70 o 
   1   1  -5      584.27      619.86      8.75 o 
   2   1  -5      241.52      260.84      8.33 o 
   3   1  -5     2222.07     2290.78     29.54 o 
   4   1  -5      138.87      136.47      4.14 o 
   5   1  -5      743.59      722.42     10.11 o 
   6   1  -5      686.22      662.03      9.40 o 
   7   1  -5      351.71      338.40      7.11 o 
   8   1  -5      509.58      533.39     15.37 o 
   9   1  -5      128.70      119.92      4.78 o 
  10   1  -5       56.12       63.17      7.08 o 
  11   1  -5      398.19      397.15      9.22 o 
  12   1  -5       60.37       66.88      4.92 o 
  13   1  -5      219.51      209.47     10.08 o 
  14   1  -5      371.36      379.56     11.76 o 
  15   1  -5      193.29      199.00      5.16 o 
  16   1  -5       12.27       14.45      1.76 o 
  17   1  -5        9.44       11.93      1.98 o 
  18   1  -5       22.31       23.56      6.70 o 
  19   1  -5       26.60       30.47      4.91 o 
  20   1  -5      127.11      138.17      8.93 o 
  21   1  -5        2.02        4.98      3.34 o 
   1   2  -5      338.23      339.71      5.39 o 
   2   2  -5       46.56       52.64      1.80 o 
   3   2  -5     1935.99     1969.31      9.30 o 
   4   2  -5      858.05      835.51     21.94 o 
   5   2  -5      172.03      164.74      7.41 o 
   6   2  -5       22.76       20.06      1.39 o 
   7   2  -5      245.56      225.55      6.79 o 
   8   2  -5      856.03      867.80     10.04 o 
   9   2  -5      115.38      114.39      6.01 o 
  10   2  -5      108.94      101.18      4.18 o 
  11   2  -5      271.96      283.00      6.29 o 
  12   2  -5      313.81      292.81      7.74 o 
  13   2  -5      147.08      146.17      5.46 o 
  14   2  -5       16.67       14.10      3.14 o 
  15   2  -5       14.30        9.67      3.94 o 
  16   2  -5      112.98       95.32      4.75 o 
  17   2  -5       37.99       35.08      4.29 o 
  18   2  -5       17.63       17.77      3.60 o 
  19   2  -5        0.78        2.13      3.41 o 
  20   2  -5      131.35      136.58      9.74 o 
  21   2  -5       45.54       54.71      9.80 o 
   1   3  -5      394.07      378.18      5.83 o 
   2   3  -5       65.43       63.89      2.13 o 
   3   3  -5      305.12      295.37      9.07 o 
   4   3  -5       98.77       97.46      3.94 o 
   5   3  -5       80.18       94.34      5.02 o 
   6   3  -5      298.12      302.77      6.59 o 
   7   3  -5      741.29      747.63     10.37 o 
   8   3  -5       35.02       32.05      2.66 o 
   9   3  -5      427.91      411.58      8.00 o 
  10   3  -5      101.65       97.71      4.72 o 
  11   3  -5      158.26      154.22      6.55 o 
  12   3  -5      174.32      177.91      7.00 o 
  13   3  -5       98.03      110.16      5.65 o 
  14   3  -5        7.51        3.45      3.45 o 
  15   3  -5       95.37       98.08      5.37 o 
  16   3  -5       14.04        8.07      5.79 o 
  17   3  -5       59.61       57.50      4.21 o 
  18   3  -5       51.90       48.05      9.76 o 
  19   3  -5        5.19        0.00      5.48 o 
   1   4  -5      276.00      260.49      5.26 o 
   2   4  -5       52.52       48.30      3.06 o 
   3   4  -5      709.01      701.72     12.58 o 
   4   4  -5        1.71        1.68      2.49 o 
   5   4  -5      120.96      117.54      5.92 o 
   6   4  -5      692.59      691.46     15.14 o 
   7   4  -5      492.82      488.87     11.69 o 
   8   4  -5      188.26      188.22      7.71 o 
   9   4  -5       74.73       76.89      6.47 o 
  10   4  -5       14.77       16.07      4.10 o 
  11   4  -5      146.49      153.42     11.92 o 
  12   4  -5       75.63       73.71      8.43 o 
  13   4  -5       25.62       35.55      5.46 o 
  14   4  -5        7.13        7.75      3.41 o 
  15   4  -5      158.92      158.60      7.27 o 
  16   4  -5        7.22        4.16      2.38 o 
  17   4  -5       39.42       47.13      3.91 o 
   1   5  -5       57.18       58.32      2.87 o 
   2   5  -5       31.92       31.69      1.87 o 
   3   5  -5      471.73      477.43     11.22 o 
   4   5  -5       37.61       46.70      4.06 o 
   5   5  -5      137.32      137.21      6.60 o 
   6   5  -5        7.84        5.99      2.43 o 
   7   5  -5       45.94       46.94      5.50 o 
   8   5  -5       22.16       19.45      4.12 o 
   9   5  -5       13.20        6.29      3.24 o 
  10   5  -5       24.65       28.71      8.59 o 
  11   5  -5       55.89       52.93      6.94 o 
  12   5  -5        3.65        7.71      2.60 o 
  13   5  -5        6.01        9.08      3.92 o 
  14   5  -5        1.79        1.40      2.27 o 
  15   5  -5       30.09       27.14      4.45 o 
   1   6  -5        7.49        6.04      3.73 o 
   2   6  -5        9.38       12.79      4.16 o 
   3   6  -5       21.42       24.33      4.91 o 
   4   6  -5       17.49       22.29      5.50 o 
   5   6  -5       15.92       10.96      3.32 o 
   6   6  -5       10.27        5.94      4.94 o 
   7   6  -5       20.91       30.52      3.70 o 
   8   6  -5        8.92        9.61      2.55 o 
   9   6  -5        3.26        5.71      2.60 o 
  10   6  -5        1.53        0.07      2.55 o 
   0   0  -4     6626.82     6229.56     41.98 o 
   2   0  -4     1991.26     2044.61     23.63 o 
   4   0  -4     1965.19     1934.33     23.91 o 
   6   0  -4      159.91      165.52      8.10 o 
   8   0  -4     1088.89     1046.69     21.13 o 
  10   0  -4      258.72      250.68     11.58 o 
  12   0  -4      436.25      440.84     14.09 o 
  14   0  -4      639.34      629.92     21.28 o 
  16   0  -4      147.69      154.00      4.55 o 
  18   0  -4      104.61      115.24     11.15 o 
  20   0  -4       35.03       34.15      7.19 o 
  22   0  -4       25.11       25.23      7.09 o 
   0   1  -4     1765.86     1688.47     25.26 o 
   1   1  -4      198.00      210.64      4.61 o 
   2   1  -4     1081.41     1109.47      8.78 o 
   3   1  -4     1284.29     1353.71     10.77 o 
   4   1  -4     1132.52     1080.40     15.59 o 
   5   1  -4     2323.14     2405.60     15.65 o 
   6   1  -4     1194.87     1223.89     20.03 o 
   7   1  -4     2457.95     2613.80     21.20 o 
   8   1  -4     1429.98     1476.12     42.02 o 
   9   1  -4      182.05      183.07      6.50 o 
  10   1  -4      633.68      631.64     10.61 o 
  11   1  -4       57.90       57.07      3.30 o 
  12   1  -4       51.70       54.50      3.43 o 
  13   1  -4      113.56      107.65      4.62 o 
  14   1  -4      405.90      385.62      6.52 o 
  15   1  -4       97.32       91.53      3.23 o 
  16   1  -4       37.75       37.54      2.09 o 
  17   1  -4       48.41       47.09      2.50 o 
  18   1  -4       53.03       51.92      5.31 o 
  19   1  -4        2.94       -1.78      5.34 o 
  20   1  -4        0.24        1.02      6.69 o 
  21   1  -4       12.46       14.05      3.89 o 
  22   1  -4       54.82       54.56      6.26 o 
   0   2  -4      117.83      122.67      6.82 o 
   1   2  -4       27.81       23.47      1.51 o 
   2   2  -4       28.97       27.88      1.44 o 
   3   2  -4      166.42      170.85      5.16 o 
   4   2  -4       68.56       76.43      3.73 o 
   5   2  -4      669.80      707.65     11.04 o 
   6   2  -4      436.62      478.45     11.70 o 
   7   2  -4      365.15      360.18      6.48 o 
   8   2  -4      334.10      335.57      5.13 o 
   9   2  -4      339.54      326.92      5.35 o 
  10   2  -4       75.88       83.87      3.47 o 
  11   2  -4      103.44      103.45      4.15 o 
  12   2  -4       47.02       47.27      2.52 o 
  13   2  -4       90.55       95.03      3.72 o 
  14   2  -4       20.73       15.29      1.90 o 
  15   2  -4       32.22       40.89      3.23 o 
  16   2  -4       33.16       34.03      4.49 o 
  17   2  -4      214.77      234.83      5.55 o 
  18   2  -4       40.12       39.11      3.18 o 
  19   2  -4        8.98       21.23      7.21 o 
  20   2  -4        2.04        4.86      4.76 o 
  21   2  -4        2.52        6.94      6.16 o 
   0   3  -4     1080.01     1140.28     23.44 o 
   1   3  -4      342.64      368.62      5.53 o 
   2   3  -4      263.55      270.90      4.15 o 
   3   3  -4      138.15      129.74      4.38 o 
   4   3  -4      349.38      344.30      6.45 o 
   5   3  -4      211.71      187.60      4.94 o 
   6   3  -4        3.89        1.74      1.53 o 
   7   3  -4       14.96       16.26      2.07 o 
   8   3  -4      375.67      350.28      7.04 o 
   9   3  -4      148.63      152.51      7.52 o 
  10   3  -4      289.19      296.48     11.98 o 
  11   3  -4        8.58        9.27      2.43 o 
  12   3  -4       93.03       92.67      4.41 o 
  13   3  -4      176.10      182.92      8.75 o 
  14   3  -4       77.43       81.13     10.48 o 
  15   3  -4       22.13       28.27      8.00 o 
  16   3  -4       23.23       30.33      3.41 o 
  17   3  -4       76.49       71.87      4.39 o 
  18   3  -4       14.94       30.04      8.13 o 
  19   3  -4       60.83       67.05     10.41 o 
  20   3  -4       19.61       17.65      6.84 o 
   0   4  -4      142.61      153.44      5.93 o 
   1   4  -4      347.61      341.07      6.04 o 
   2   4  -4      165.44      160.00      3.92 o 
   3   4  -4      280.97      273.10      7.74 o 
   4   4  -4       11.16        9.26      2.85 o 
   5   4  -4      885.43      883.75     14.52 o 
   6   4  -4       68.88       66.85      4.50 o 
   7   4  -4       89.38       89.58      5.24 o 
   8   4  -4       61.90       62.83      5.01 o 
   9   4  -4      167.82      171.79     15.22 o 
  10   4  -4      148.92      146.75      8.53 o 
  11   4  -4       48.73       52.22      5.70 o 
  12   4  -4       85.04       75.13      6.68 o 
  13   4  -4      145.35      136.07      5.83 o 
  14   4  -4        3.15        1.70      2.04 o 
  15   4  -4       22.12       18.75      3.61 o 
  16   4  -4       38.88       28.45      4.42 o 
  17   4  -4       68.22       81.27      9.15 o 
  18   4  -4        2.27       -1.88      5.04 o 
   0   5  -4       86.57       97.20      5.63 o 
   1   5  -4       35.34       37.07      2.55 o 
   2   5  -4       85.22       86.04      3.38 o 
   3   5  -4      170.90      163.20      6.66 o 
   4   5  -4        8.11       11.19      2.58 o 
   5   5  -4      456.88      469.08     11.48 o 
   6   5  -4       10.25       11.57      2.77 o 
   7   5  -4       38.65       36.88      4.81 o 
   8   5  -4       11.87       14.18      3.91 o 
   9   5  -4      250.08      242.15      8.04 o 
  10   5  -4       19.52       22.65      3.26 o 
  11   5  -4       48.82       51.94      4.07 o 
  12   5  -4        5.03        4.95      2.34 o 
  13   5  -4       40.21       38.32      4.85 o 
  14   5  -4        8.80       13.81      2.84 o 
  15   5  -4       23.15       25.58      3.43 o 
   0   6  -4      104.26      104.76      8.10 o 
   1   6  -4       71.67       76.20      6.82 o 
   2   6  -4       12.12       12.35      3.40 o 
   3   6  -4        7.91        7.54      2.60 o 
   4   6  -4       31.21       30.47      3.49 o 
   5   6  -4       51.02       53.53      4.43 o 
   6   6  -4       31.03       30.36      3.44 o 
   7   6  -4        3.76        5.83      2.34 o 
   8   6  -4        2.42        6.36      3.20 o 
   9   6  -4        9.19        8.74      2.64 o 
  10   6  -4        1.21        3.64      2.39 o 
  11   6  -4        4.97        3.77      2.34 o 
   0   7  -4       10.79        6.02      3.79 o 
   1   7  -4       34.20       40.44      4.16 o 
   2   7  -4        2.09        5.66      2.50 o 
   2   0  -3    12667.40    11523.34     48.04 o 
   4   0  -3     3992.41     4217.39     32.05 o 
   6   0  -3     5246.52     5354.54     40.95 o 
   8   0  -3     2980.40     2972.89     34.40 o 
  10   0  -3      933.76      946.11     21.64 o 
  12   0  -3      515.77      463.88     16.81 o 
  14   0  -3       34.67       34.56      2.05 o 
  16   0  -3       20.57       20.80      5.76 o 
  18   0  -3      200.23      195.05     14.06 o 
  20   0  -3      152.34      141.15     12.97 o 
  22   0  -3       14.77        8.30      5.96 o 
   1   1  -3     1560.15     1495.95     11.39 o 
   2   1  -3      384.01      380.94      4.36 o 
   3   1  -3     1858.93     1833.24     14.55 o 
   4   1  -3     1796.15     1785.50     20.79 o 
   5   1  -3      125.58      122.72      3.92 o 
   6   1  -3     1469.56     1496.53     14.42 o 
   7   1  -3     1718.01     1752.86     16.70 o 
   8   1  -3       45.14       37.03      3.07 o 
   9   1  -3      160.14      171.86      6.17 o 
  10   1  -3      229.46      228.05      7.87 o 
  11   1  -3      300.68      298.61      4.93 o 
  12   1  -3      287.67      298.38      4.95 o 
  13   1  -3       13.53       14.13      1.42 o 
  14   1  -3       70.70       66.33      2.39 o 
  15   1  -3      148.35      139.12      4.31 o 
  16   1  -3      330.55      304.58      5.99 o 
  17   1  -3       85.87       88.09      6.66 o 
  18   1  -3      104.04      111.10      7.68 o 
  19   1  -3        5.92        3.77      3.31 o 
  20   1  -3       51.26       54.63      6.06 o 
  21   1  -3       18.99       23.30      4.68 o 
  22   1  -3        4.67        7.86      4.13 o 
   1   2  -3      193.79      200.69      3.39 o 
   2   2  -3       20.72       21.51      2.04 o 
   3   2  -3      119.31      115.63      3.58 o 
   4   2  -3      680.79      743.06      8.91 o 
   5   2  -3     1338.37     1441.63     12.17 o 
   6   2  -3      697.21      701.40      9.09 o 
   7   2  -3     1510.36     1524.86     13.58 o 
   8   2  -3        3.56        5.05      1.72 o 
   9   2  -3       88.30       88.11      3.55 o 
  10   2  -3       25.18       31.74      1.98 o 
  11   2  -3       63.87       61.60      2.51 o 
  12   2  -3      114.46      113.19      4.36 o 
  13   2  -3      201.54      207.82      6.89 o 
  14   2  -3      122.93      116.58      4.33 o 
  15   2  -3       19.27       17.49      2.19 o 
  16   2  -3      789.69      754.05     12.66 o 
  17   2  -3       87.58       96.86      3.61 o 
  18   2  -3       22.49       28.06      7.31 o 
  19   2  -3        2.48        1.31      5.77 o 
  20   2  -3       66.84       79.64     11.56 o 
  21   2  -3       28.02       31.85      7.96 o 
   1   3  -3       53.79       45.74      3.19 o 
   2   3  -3     1284.97     1318.77      9.53 o 
   3   3  -3      337.85      303.92      6.32 o 
   4   3  -3      152.42      161.39      4.83 o 
   5   3  -3       77.62       73.13      3.53 o 
   6   3  -3      224.26      242.11      6.13 o 
   7   3  -3     1012.90     1020.03     14.44 o 
   8   3  -3       21.68       26.68      2.67 o 
   9   3  -3       22.66       19.83      3.31 o 
  10   3  -3      133.64      125.17      5.75 o 
  11   3  -3      221.86      213.05      9.40 o 
  12   3  -3       52.38       52.82      5.51 o 
  13   3  -3      278.30      274.86      8.97 o 
  14   3  -3      130.57      130.21      5.64 o 
  15   3  -3       91.51       92.56      4.79 o 
  16   3  -3      125.79      113.61      5.29 o 
  17   3  -3       25.02       29.62      2.90 o 
  18   3  -3       15.21       20.27      6.86 o 
  19   3  -3       23.15       26.78      7.42 o 
  20   3  -3        8.75       10.19      5.62 o 
   1   4  -3      179.42      170.44      3.92 o 
   2   4  -3      211.29      218.49      4.31 o 
   3   4  -3      784.97      789.36     10.25 o 
   4   4  -3       44.15       44.56      2.93 o 
   5   4  -3      100.65       94.13      4.02 o 
   6   4  -3      222.01      210.41      7.26 o 
   7   4  -3      747.55      740.54     13.50 o 
   8   4  -3      213.77      204.78      7.53 o 
   9   4  -3       84.92       75.61      6.06 o 
  10   4  -3       46.22       43.96      3.53 o 
  11   4  -3      276.23      272.12      7.70 o 
  12   4  -3       42.94       40.42      3.01 o 
  13   4  -3       72.04       78.11      4.49 o 
  14   4  -3       11.35       10.38      2.24 o 
  15   4  -3      114.02      113.95      5.31 o 
  16   4  -3       29.34       33.61      4.02 o 
  17   4  -3       15.69       14.15      3.03 o 
  18   4  -3        0.70        6.52      6.32 o 
   1   5  -3      126.17      137.77      4.52 o 
   2   5  -3       12.13       13.39      2.18 o 
   3   5  -3      295.50      308.64      7.22 o 
   4   5  -3       34.84       32.14      2.83 o 
   5   5  -3       20.37       21.58      2.58 o 
   6   5  -3       65.83       63.36      3.68 o 
   7   5  -3      111.99      113.42      5.44 o 
   8   5  -3       62.34       63.83      4.19 o 
   9   5  -3       64.19       59.33      4.91 o 
  10   5  -3        7.04       10.73      2.59 o 
  11   5  -3       72.06       79.48      4.77 o 
  12   5  -3        9.93       14.39      2.53 o 
  13   5  -3        0.54        0.66      2.07 o 
  14   5  -3        2.67        3.89      2.06 o 
  15   5  -3      106.54      104.32      5.55 o 
  16   5  -3        0.14        1.62      3.66 o 
   1   6  -3        4.46        8.85      2.78 o 
   2   6  -3       17.47       18.77      3.90 o 
   3   6  -3       11.57       13.04      3.66 o 
   4   6  -3       53.47       48.29      4.13 o 
   5   6  -3        4.73        5.33      2.28 o 
   6   6  -3       22.68       19.88      3.08 o 
   7   6  -3       37.56       42.15      3.93 o 
   8   6  -3       36.41       40.53      4.53 o 
   9   6  -3        0.66        3.28      2.22 o 
  10   6  -3        0.81        1.83      2.37 o 
  11   6  -3        6.28        4.51      2.52 o 
  12   6  -3       17.49       12.27      4.13 o 
   1   7  -3        0.86        3.11      2.64 o 
   2   7  -3       18.65       17.61      3.04 o 
   3   7  -3        6.82       -1.69      2.59 o 
   4   7  -3       11.49       11.61      2.79 o 
   0   0  -2    23134.37    18622.73     51.12 o 
   2   0  -2     1371.32     1418.29     14.31 o 
   4   0  -2    28221.58    24905.15     71.65 o 
   6   0  -2     3059.91     2874.66     28.82 o 
   8   0  -2      450.79      436.05     13.03 o 
  10   0  -2      662.78      588.08     16.88 o 
  12   0  -2     1110.95     1151.95     18.93 o 
  14   0  -2     1770.30     1705.91     25.10 o 
  16   0  -2       62.54       60.70      7.94 o 
  18   0  -2      208.71      224.39     15.14 o 
  20   0  -2       78.10       86.13     10.31 o 
  22   0  -2        5.47       10.68      6.10 o 
   0   1  -2     6379.45     6140.64     68.58 o 
   1   1  -2      908.01      945.16      7.95 o 
   2   1  -2      347.25      339.99      5.26 o 
   3   1  -2     3554.24     3552.82     32.27 o 
   4   1  -2    12389.59    11661.25     85.89 o 
   5   1  -2     1563.85     1555.37     12.65 o 
   6   1  -2      247.06      239.71      5.73 o 
   7   1  -2     1115.87     1174.58     10.50 o 
   8   1  -2      747.90      759.10      7.34 o 
   9   1  -2      820.04      794.80      7.15 o 
  10   1  -2      777.32      731.43      7.39 o 
  11   1  -2      507.27      537.72      6.29 o 
  12   1  -2      296.49      289.47      7.76 o 
  13   1  -2       17.25       17.66      1.20 o 
  14   1  -2      401.14      382.64      5.75 o 
  15   1  -2       35.39       36.56      6.87 o 
  16   1  -2        5.48        2.91      2.77 o 
  17   1  -2      249.91      248.90     10.82 o 
  18   1  -2       70.82       68.77      6.35 o 
  19   1  -2       46.27       45.32      5.85 o 
  20   1  -2       32.24       36.79      5.30 o 
  21   1  -2       63.17       66.83      6.80 o 
  22   1  -2       30.02       38.15      6.51 o 
   0   2  -2      702.88      699.16      9.52 o 
   1   2  -2      185.09      197.30      3.29 o 
   2   2  -2      936.17      952.97     10.11 o 
   3   2  -2       17.37       24.52      2.69 o 
   4   2  -2     1390.29     1330.39     11.34 o 
   5   2  -2      360.25      342.77      6.01 o 
   6   2  -2      239.56      240.07      5.16 o 
   7   2  -2      461.82      492.17      7.47 o 
   8   2  -2       68.63       64.16      2.92 o 
   9   2  -2       23.11       19.92      1.79 o 
  10   2  -2      894.90      942.99     17.97 o 
  11   2  -2       37.91       38.66      4.64 o 
  12   2  -2       19.71       20.92      1.86 o 
  13   2  -2      164.99      162.60      4.58 o 
  14   2  -2      230.47      229.45      5.76 o 
  15   2  -2        4.44        5.26      1.37 o 
  16   2  -2       11.38        9.78      3.12 o 
  17   2  -2       17.44       24.98      6.88 o 
  18   2  -2       54.55       57.78      9.28 o 
  19   2  -2       63.51       60.08      9.49 o 
  20   2  -2       39.45       36.15      8.14 o 
  21   2  -2       29.01       42.67      9.37 o 
  22   2  -2       11.36        8.29      6.06 o 
   0   3  -2      747.20      799.58     11.58 o 
   1   3  -2     1112.62     1125.46      9.62 o 
   2   3  -2      177.14      175.01      3.83 o 
   3   3  -2       71.98       92.38      3.57 o 
   4   3  -2      216.30      222.78      5.39 o 
   5   3  -2        1.36        1.40      1.41 o 
   6   3  -2      328.41      362.26      7.09 o 
   7   3  -2       15.01       17.33      3.60 o 
   8   3  -2        6.36        7.24      2.35 o 
   9   3  -2      269.57      285.68     10.55 o 
  10   3  -2       83.35       86.52      5.10 o 
  11   3  -2       82.47       89.18      4.66 o 
  12   3  -2      161.76      162.06      5.35 o 
  13   3  -2      246.19      258.85      6.66 o 
  14   3  -2      214.00      204.78      5.99 o 
  15   3  -2       31.01       24.35      3.27 o 
  16   3  -2       56.93       56.18      3.70 o 
  17   3  -2        0.74        5.75      5.71 o 
  18   3  -2       35.07       40.01      8.42 o 
  19   3  -2       60.85       68.09     10.44 o 
  20   3  -2        4.50       11.88      6.75 o 
   0   4  -2      336.36      366.07      9.30 o 
   1   4  -2      364.17      372.85      6.57 o 
   2   4  -2      150.37      147.30      4.19 o 
   3   4  -2       22.26       21.00      1.90 o 
   4   4  -2       56.08       51.43      3.62 o 
   5   4  -2      589.16      598.30      9.02 o 
   6   4  -2      182.35      179.62      5.20 o 
   7   4  -2      117.69      115.02      4.34 o 
   8   4  -2       21.36       24.48      3.63 o 
   9   4  -2      332.88      324.60     10.98 o 
  10   4  -2       99.76       92.96      4.60 o 
  11   4  -2       10.70        4.92      2.36 o 
  12   4  -2      258.83      253.00      6.38 o 
  13   4  -2      244.94      245.16      6.44 o 
  14   4  -2       55.08       56.09      3.53 o 
  15   4  -2       21.50       24.01      5.12 o 
  16   4  -2       23.33       17.51      3.06 o 
  17   4  -2       49.46       54.18      5.88 o 
  18   4  -2        7.78        0.77      5.32 o 
  19   4  -2       36.88       43.78      9.13 o 
   0   5  -2      274.44      274.20      8.02 o 
   1   5  -2       40.70       44.56      2.58 o 
   2   5  -2       45.54       40.13      2.42 o 
   3   5  -2       78.95       71.87      3.71 o 
   4   5  -2       73.99       75.15      3.79 o 
   5   5  -2      521.59      510.01      9.25 o 
   6   5  -2       29.46       34.55      2.89 o 
   7   5  -2      325.60      304.78      8.25 o 
   8   5  -2       40.64       43.95      3.58 o 
   9   5  -2      132.01      129.48      5.65 o 
  10   5  -2       82.57       82.02      4.63 o 
  11   5  -2       12.69       16.16      2.75 o 
  12   5  -2        8.27        8.50      2.27 o 
  13   5  -2       29.19       31.89      3.22 o 
  14   5  -2       12.90       20.82      3.14 o 
  15   5  -2        1.26        5.86      2.60 o 
  16   5  -2        6.14        4.45      2.64 o 
   0   6  -2      110.47      125.74     19.13 o 
   1   6  -2       76.16       81.34      4.13 o 
   2   6  -2       21.11       18.81      2.86 o 
   3   6  -2       20.91       20.43      2.99 o 
   4   6  -2       28.54       30.10      3.36 o 
   5   6  -2       52.16       53.96      4.14 o 
   6   6  -2       14.68       12.67      2.62 o 
   7   6  -2       29.88       36.21      3.55 o 
   8   6  -2        8.32        6.52      2.42 o 
   9   6  -2       26.44       18.36      3.18 o 
  10   6  -2       36.89       44.89      3.89 o 
  11   6  -2       15.83       10.71      3.31 o 
  12   6  -2        3.22        0.58      3.04 o 
   0   7  -2        9.03        9.41      4.60 o 
   1   7  -2       33.79       35.63      3.85 o 
   2   7  -2        9.50       11.99      2.85 o 
   3   7  -2        1.31        1.37      2.14 o 
   4   7  -2       17.81       20.89      3.85 o 
   5   7  -2       16.70       21.66      3.95 o 
   4   0  -1     1334.32     1349.03     16.00 o 
   6   0  -1     1790.98     1784.35     22.68 o 
   8   0  -1     2723.75     2698.05     31.94 o 
  10   0  -1      730.77      700.59     18.66 o 
  12   0  -1     2256.22     2367.07     44.61 o 
  14   0  -1      631.49      673.46     28.81 o 
  16   0  -1      150.94      145.06     11.61 o 
  18   0  -1      131.09      118.36     11.52 o 
  20   0  -1      266.50      260.15     17.47 o 
  22   0  -1       10.00       13.86      5.78 o 
   1   1  -1     2935.83     2876.75     12.20 o 
   2   1  -1    10376.32     9896.79     45.98 o 
   3   1  -1     8563.94     8201.19     47.13 o 
   4   1  -1     1756.33     1702.60     10.05 o 
   5   1  -1     1663.57     1628.70      9.14 o 
   6   1  -1     1112.86     1160.86     10.14 o 
   7   1  -1       92.09       87.45      2.23 o 
   8   1  -1     1311.35     1429.98     13.48 o 
   9   1  -1      748.33      789.53      7.80 o 
  10   1  -1      565.36      589.10      5.63 o 
  11   1  -1       18.96       17.14      1.20 o 
  12   1  -1      575.18      543.26     12.96 o 
  13   1  -1       65.81       64.19      3.67 o 
  14   1  -1      168.41      162.04      6.51 o 
  15   1  -1      250.30      241.18      8.09 o 
  16   1  -1      644.64      676.25     17.07 o 
  17   1  -1      209.71      228.65     10.58 o 
  18   1  -1       20.19       22.79      4.63 o 
  19   1  -1       18.85       15.74      4.28 o 
  20   1  -1       32.29       26.34      7.48 o 
  21   1  -1        6.16       -1.79      4.59 o 
  22   1  -1        3.79        2.35      4.83 o 
   1   2  -1     1780.03     1741.78      9.81 o 
   2   2  -1     1062.26      972.84      8.65 o 
   3   2  -1      483.27      451.59      6.09 o 
   4   2  -1      196.52      190.38      4.16 o 
   5   2  -1      196.43      188.16      6.48 o 
   6   2  -1      479.95      514.56     11.15 o 
   7   2  -1      568.72      577.57     17.75 o 
   8   2  -1       74.18       77.22      3.00 o 
   9   2  -1      115.28      116.30      3.90 o 
  10   2  -1       65.47       61.14      2.84 o 
  11   2  -1       48.69       49.86      2.92 o 
  12   2  -1      149.93      145.26      4.29 o 
  13   2  -1       34.78       32.62      2.16 o 
  14   2  -1       63.78       70.23      9.76 o 
  15   2  -1        3.75        3.62      2.84 o 
  16   2  -1      285.34      264.33     11.01 o 
  17   2  -1       96.40      125.77     12.65 o 
  18   2  -1       55.63       55.85      9.00 o 
  19   2  -1       14.94       16.58      6.11 o 
  20   2  -1        5.04        3.05      4.96 o 
  21   2  -1       39.86       53.55      9.69 o 
  22   2  -1        3.16        4.51      5.76 o 
   1   3  -1      277.76      259.10      4.79 o 
   2   3  -1     2142.04     2256.89     13.90 o 
   3   3  -1      199.41      183.54      4.93 o 
   4   3  -1      257.87      267.70      5.63 o 
   5   3  -1       86.59       98.76      3.80 o 
   6   3  -1      246.83      234.98      5.03 o 
   7   3  -1       57.25       58.20      2.75 o 
   8   3  -1      162.01      154.63      4.33 o 
   9   3  -1      114.52      131.67      4.12 o 
  10   3  -1       90.47       90.01      5.13 o 
  11   3  -1      576.73      586.55     11.03 o 
  12   3  -1      241.18      230.47      8.04 o 
  13   3  -1       42.25       43.15      2.98 o 
  14   3  -1       99.54       96.61      4.13 o 
  15   3  -1        9.41        7.40      2.92 o 
  16   3  -1       97.39       96.92      7.07 o 
  17   3  -1       76.67       84.63     11.07 o 
  18   3  -1       31.14       23.25      6.98 o 
  19   3  -1        3.83       -3.24      4.66 o 
  20   3  -1       27.69       29.85      7.58 o 
  21   3  -1      110.03      114.92     14.11 o 
   1   4  -1       72.65       63.29      2.59 o 
   2   4  -1      200.70      219.08      4.53 o 
   3   4  -1      542.41      541.24      6.97 o 
   4   4  -1      104.28       99.28      3.73 o 
   5   4  -1       90.48       90.47      3.66 o 
   6   4  -1      102.82      101.47      3.92 o 
   7   4  -1      463.43      478.49      8.13 o 
   8   4  -1        1.87        1.61      1.72 o 
   9   4  -1       39.27       37.55      3.03 o 
  10   4  -1       78.20       66.78      4.16 o 
  11   4  -1      390.33      390.58      8.60 o 
  12   4  -1       19.63       18.61      2.48 o 
  13   4  -1       10.14       12.76      1.94 o 
  14   4  -1       28.21       30.11      2.55 o 
  15   4  -1       30.01       29.08      4.38 o 
  16   4  -1       12.30       11.10      4.83 o 
  17   4  -1       29.13       32.49      8.88 o 
  18   4  -1       10.04       17.38      7.42 o 
  19   4  -1       33.50       27.38      8.23 o 
   1   5  -1       28.83       25.32      2.40 o 
   2   5  -1       15.42       10.14      1.99 o 
   3   5  -1      218.40      214.94      5.88 o 
   4   5  -1       51.63       52.00      3.20 o 
   5   5  -1       78.16       80.58      3.86 o 
   6   5  -1       29.50       25.00      4.01 o 
   7   5  -1      158.60      152.41      5.74 o 
   8   5  -1       38.30       39.75      3.33 o 
   9   5  -1       96.08       94.34      4.70 o 
  10   5  -1        4.46        5.18      2.04 o 
  11   5  -1       87.44       94.36      8.37 o 
  12   5  -1        1.77        3.24      2.06 o 
  13   5  -1        3.78        3.13      1.83 o 
  14   5  -1        8.97        8.60      2.03 o 
  15   5  -1      148.71      140.34     14.33 o 
  16   5  -1        3.23       17.93      6.52 o 
   1   6  -1        4.07        1.37      1.44 o 
   2   6  -1       77.34       76.21      3.99 o 
   3   6  -1        1.73        5.08      2.12 o 
   4   6  -1       35.14       30.27      3.22 o 
   5   6  -1       16.34       13.22      2.50 o 
   6   6  -1       47.59       39.99      3.50 o 
   7   6  -1       30.83       32.83      3.33 o 
   8   6  -1       42.18       43.43      3.72 o 
   9   6  -1       13.58       12.10      2.50 o 
  10   6  -1        1.44        1.37      2.77 o 
  11   6  -1       43.28       45.92      4.90 o 
  12   6  -1       11.68        6.67      3.15 o 
  13   6  -1       11.55       11.04      3.53 o 
   1   7  -1       13.47       11.53      2.44 o 
   2   7  -1       11.27       14.62      2.95 o 
   3   7  -1        3.21        3.96      2.97 o 
   4   7  -1        1.25        2.36      2.59 o 
   5   7  -1        1.28        4.05      3.34 o 
   6   7  -1        2.39        8.84      3.20 o 
   4   0   0      527.87      533.74     10.40 o 
   6   0   0      132.98      107.46      6.28 o 
   8   0   0     1778.61     1709.80     26.13 o 
  10   0   0      937.84      962.65     15.62 o 
  12   0   0     1774.76     1805.86     38.12 o 
  14   0   0      703.79      726.69     16.27 o 
  16   0   0      222.01      209.10     14.05 o 
  18   0   0      255.91      268.09     16.76 o 
  20   0   0      286.30      297.61     18.83 o 
  22   0   0        0.17        4.54      4.74 o 
   0   1   0    20996.46    18586.70     56.25 o 
   1   1   0     1865.87     1795.60     10.55 o 
   2   1   0      896.30      858.09      7.15 o 
   3   1   0     2595.15     2510.07     12.46 o 
   4   1   0        3.18        2.31      1.05 o 
   5   1   0     2045.54     2048.83     10.19 o 
   6   1   0      430.14      425.33      4.81 o 
   7   1   0      346.90      358.77      4.55 o 
   8   1   0       72.20       65.80      3.00 o 
   9   1   0      645.43      717.15     11.65 o 
  10   1   0     1487.43     1555.79     19.13 o 
  11   1   0      538.70      520.27     10.35 o 
  12   1   0      245.69      242.67     15.68 o 
  13   1   0      160.50      157.06      5.36 o 
  14   1   0      580.74      551.58     10.16 o 
  15   1   0        3.33        5.95      2.49 o 
  16   1   0       33.58       39.04      4.07 o 
  17   1   0      122.18      130.83      8.22 o 
  18   1   0      167.01      167.46     14.16 o 
  19   1   0        1.64        6.38      4.90 o 
  20   1   0        0.03       -4.89      5.65 o 
  21   1   0       28.76       16.18      5.97 o 
  22   1   0        2.98       -1.85      5.62 o 
  23   1   0        2.72       -2.24      4.07 o 
   0   2   0     1940.18     1916.30     16.90 o 
   1   2   0       14.71       20.71      1.28 o 
   2   2   0      236.29      214.90      3.19 o 
   3   2   0      422.47      483.19      5.49 o 
   4   2   0      503.41      519.63      6.77 o 
   5   2   0      146.18      154.27      4.57 o 
   6   2   0     2177.53     2190.59     16.70 o 
   7   2   0      468.31      526.72      6.99 o 
   8   2   0        0.45        0.96      1.17 o 
   9   2   0       57.68       62.70      2.68 o 
  10   2   0      127.27      119.80      3.64 o 
  11   2   0      420.07      446.15     10.97 o 
  12   2   0        0.05        2.76      2.59 o 
  13   2   0      311.00      321.51     16.69 o 
  14   2   0      853.26      799.24     17.23 o 
  15   2   0        1.09        5.07      2.84 o 
  16   2   0       41.09       42.82      5.45 o 
  17   2   0       40.26       45.85      5.22 o 
  18   2   0      132.21      130.39     13.06 o 
  19   2   0      121.88      144.43     14.10 o 
  20   2   0        7.13        0.82      3.86 o 
  21   2   0       25.03       31.69      8.04 o 
  22   2   0        4.68        4.83      5.33 o 
   0   3   0     2675.13     2719.59     18.79 o 
   1   3   0      423.68      409.12      5.25 o 
   2   3   0      650.15      709.95      6.86 o 
   3   3   0      655.17      705.55      7.83 o 
   4   3   0       53.15       48.12      2.29 o 
   5   3   0      229.96      276.07      5.11 o 
   6   3   0       47.37       45.48      2.34 o 
   7   3   0        5.26        2.40      1.31 o 
   8   3   0      283.79      263.91      4.73 o 
   9   3   0      284.88      298.53      6.09 o 
  10   3   0        0.19        2.41      1.54 o 
  11   3   0      200.59      197.27      7.33 o 
  12   3   0      143.62      141.83      7.25 o 
  13   3   0        7.75       10.46      5.14 o 
  14   3   0       53.27       56.03      8.79 o 
  15   3   0       33.04       34.16      4.57 o 
  16   3   0        2.00       -0.11      3.92 o 
  17   3   0       71.17       68.74      9.65 o 
  18   3   0       14.68       12.93      6.33 o 
  19   3   0       83.00       92.39     12.46 o 
  20   3   0       26.08       20.62      6.61 o 
  21   3   0        8.80        9.18      6.08 o 
   0   4   0      672.28      719.61     15.02 o 
   1   4   0      795.18      757.51      8.24 o 
   2   4   0      117.71      128.65      3.55 o 
   3   4   0        2.67        3.44      1.30 o 
   4   4   0      214.97      222.20      5.23 o 
   5   4   0      134.41      132.00      4.17 o 
   6   4   0        5.08        1.42      1.53 o 
   7   4   0       59.34       53.09      2.88 o 
   8   4   0        4.64        6.36      1.75 o 
   9   4   0      627.23      630.86      8.66 o 
  10   4   0      144.50      148.09      4.42 o 
  11   4   0      240.15      222.26      5.42 o 
  12   4   0      295.18      271.72      7.09 o 
  13   4   0       56.14       63.33      5.34 o 
  14   4   0        4.48        2.49      2.50 o 
  15   4   0       12.55       12.08      5.61 o 
  16   4   0        7.70       12.29      6.45 o 
  17   4   0       75.10       93.90     12.07 o 
  18   4   0       11.51        7.70      5.32 o 
  19   4   0       39.78       43.63      9.49 o 
   0   5   0      151.87      157.35      6.23 o 
   1   5   0       13.66       16.02      1.79 o 
   2   5   0        5.80        4.71      1.52 o 
   3   5   0      265.27      272.08      6.48 o 
   4   5   0      364.56      347.15      7.29 o 
   5   5   0      166.85      169.94      5.24 o 
   6   5   0      152.17      136.31      5.23 o 
   7   5   0       23.40       19.78      2.46 o 
   8   5   0        0.93        0.23      1.76 o 
   9   5   0      332.20      324.08      7.97 o 
  10   5   0       77.51       84.26      4.34 o 
  11   5   0        4.97        3.00      1.81 o 
  12   5   0       15.75       18.37      2.82 o 
  13   5   0        3.42        4.00      4.32 o 
  14   5   0       21.77       26.53      7.24 o 
  15   5   0        0.36       -1.34      5.85 o 
  16   5   0        5.78        1.41      5.26 o 
   0   6   0       68.19       70.07      4.78 o 
   1   6   0       39.31       42.23      2.71 o 
   2   6   0        0.21        1.30      1.55 o 
   3   6   0       34.09       35.23      3.40 o 
   4   6   0        1.41        1.51      2.12 o 
   5   6   0       18.63       16.25      2.71 o 
   6   6   0        4.95        6.36      2.07 o 
   7   6   0       50.25       38.97      3.66 o 
   8   6   0       10.82       10.18      3.15 o 
   9   6   0       61.60       55.73      5.26 o 
  10   6   0      110.80      124.12     10.24 o 
  11   6   0       53.94       64.60      9.78 o 
  12   6   0       24.53       13.69      6.42 o 
  13   6   0        9.58        4.35      5.11 o 
   0   7   0       60.14       67.97      6.45 o 
   1   7   0       20.67       20.51      2.85 o 
   2   7   0        8.19       12.30      4.25 o 
   3   7   0        3.22        1.10      2.69 o 
   4   7   0        4.29       12.94      3.40 o 
   5   7   0       12.35       19.29      3.64 o 
   6   7   0        6.76       11.21      3.42 o 
   4   0   1     1359.03     1387.46     17.73 o 
   6   0   1     1738.46     1805.85     24.15 o 
   8   0   1     2681.75     2718.30     24.97 o 
  10   0   1      727.24      720.34     13.59 o 
  12   0   1     2269.08     2313.79     38.76 o 
  14   0   1      633.76      664.04     15.67 o 
  16   0   1      151.62      144.42     11.96 o 
  18   0   1      131.23      112.12     11.13 o 
  20   0   1      268.27      245.32     17.36 o 
  22   0   1        9.94        3.12      5.35 o 
   2   1   1    10392.54     9677.43     41.45 o 
   3   1   1     8575.32     8294.86     42.95 o 
   4   1   1     1752.08     1721.45     21.09 o 
   5   1   1     1657.15     1590.83     15.71 o 
   6   1   1     1070.29     1105.13     12.27 o 
   7   1   1       91.30       84.89      3.96 o 
   8   1   1     1279.65     1355.54     16.02 o 
   9   1   1      748.35      790.44     13.15 o 
  10   1   1      571.35      615.61     18.86 o 
  11   1   1       20.98       21.26      3.20 o 
  12   1   1      573.62      590.22     16.32 o 
  13   1   1       66.70       67.93      5.63 o 
  14   1   1      170.40      165.24      8.65 o 
  15   1   1      252.89      242.21     10.10 o 
  16   1   1      640.19      635.92     16.64 o 
  17   1   1      210.16      224.02     15.88 o 
  18   1   1       20.16       12.88      5.88 o 
  19   1   1       19.29       16.68      6.67 o 
  20   1   1       33.18       35.25      7.59 o 
  21   1   1        5.74        3.23      5.64 o 
  22   1   1        3.66        5.43      6.25 o 
   1   2   1     1799.56     1748.97     10.68 o 
   2   2   1     1087.79     1012.84      7.54 o 
   3   2   1      500.81      471.61      7.79 o 
   4   2   1      200.67      188.92      3.56 o 
   5   2   1      193.43      193.94      3.80 o 
   6   2   1      458.67      493.66      9.10 o 
   7   2   1      562.40      590.48      9.72 o 
   8   2   1       69.05       77.93      4.06 o 
   9   2   1      114.91      117.21     10.11 o 
  10   2   1       70.60       65.76      5.11 o 
  11   2   1       48.38       54.75      4.31 o 
  12   2   1      156.92      153.75      6.06 o 
  13   2   1       33.22       23.51      5.62 o 
  14   2   1       65.45       65.77      8.58 o 
  15   2   1        3.52        0.38      2.72 o 
  16   2   1      282.46      264.58     10.73 o 
  17   2   1       97.87      116.78      7.45 o 
  18   2   1       55.52       47.20      8.89 o 
  19   2   1       14.11        7.77      4.37 o 
  20   2   1        5.90        3.13      5.18 o 
  21   2   1       40.55       30.44      7.87 o 
  22   2   1        3.01        2.02      5.26 o 
   1   3   1      281.74      267.43      4.34 o 
   2   3   1     2136.08     2216.26     12.01 o 
   3   3   1      206.12      193.86      4.02 o 
   4   3   1      257.83      275.28      4.73 o 
   5   3   1       83.66       91.71      2.90 o 
   6   3   1      240.89      228.01      6.52 o 
   7   3   1       55.36       57.45      2.14 o 
   8   3   1      158.84      159.85      3.49 o 
   9   3   1      114.80      118.94      4.67 o 
  10   3   1       90.40       94.17      4.42 o 
  11   3   1      586.54      586.03     14.11 o 
  12   3   1      244.53      232.00      8.45 o 
  13   3   1       40.34       34.89      6.72 o 
  14   3   1       99.76      106.07     11.16 o 
  15   3   1        8.57        5.03      4.81 o 
  16   3   1       95.82       96.92      6.84 o 
  17   3   1       77.72       77.23      6.22 o 
  18   3   1       31.17       43.11      9.00 o 
  19   3   1        3.49        3.24      5.59 o 
  20   3   1       28.66       23.62      7.83 o 
  21   3   1      111.13      120.10     14.56 o 
   1   4   1       69.69       60.77      2.50 o 
   2   4   1      200.85      215.03      4.50 o 
   3   4   1      547.78      552.61      7.04 o 
   4   4   1      104.30      101.80      3.54 o 
   5   4   1       89.34       89.16      3.35 o 
   6   4   1      103.44      101.40      3.54 o 
   7   4   1      463.30      473.41      7.40 o 
   8   4   1        1.82        2.41      1.22 o 
   9   4   1       39.27       36.95      2.47 o 
  10   4   1       78.68       77.66      3.58 o 
  11   4   1      393.36      404.07      8.05 o 
  12   4   1       19.93       16.36      3.54 o 
  13   4   1        9.63       13.60      2.11 o 
  14   4   1       27.48       28.20      3.61 o 
  15   4   1       29.77       37.04      7.98 o 
  16   4   1       12.27       13.34      6.80 o 
  17   4   1       30.09       37.44      7.96 o 
  18   4   1       10.22        8.69      5.81 o 
  19   4   1       33.22       28.56      7.77 o 
   1   5   1       29.68       31.99      2.97 o 
   2   5   1       15.79       15.83      1.96 o 
   3   5   1      220.10      222.33      5.70 o 
   4   5   1       51.65       51.54      3.03 o 
   5   5   1       79.64       82.81      4.03 o 
   6   5   1       29.32       27.18      3.05 o 
   7   5   1      161.14      153.51      5.17 o 
   8   5   1       38.66       39.83      2.87 o 
   9   5   1       96.26       89.53      3.75 o 
  10   5   1        4.42        4.48      1.82 o 
  11   5   1       85.11       84.63      5.01 o 
  12   5   1        1.58        4.41      2.25 o 
  13   5   1        3.69        2.11      5.43 o 
  14   5   1        8.93       12.05      6.23 o 
  15   5   1      147.25      160.45     15.55 o 
  16   5   1        3.39        3.38      4.92 o 
   1   6   1        3.46        5.44      1.72 o 
   2   6   1       76.49       71.64      3.60 o 
   3   6   1        2.35        2.50      1.70 o 
   4   6   1       34.97       32.14      3.05 o 
   5   6   1       16.41       14.70      2.31 o 
   6   6   1       47.33       43.26      3.59 o 
   7   6   1       30.65       29.72      6.78 o 
   8   6   1       42.08       41.48      7.62 o 
   9   6   1       13.48       17.76      6.87 o 
  10   6   1        1.46        1.11      4.94 o 
  11   6   1       44.40       46.61      8.55 o 
  12   6   1       11.50       23.26      7.11 o 
  13   6   1       11.40       12.73      5.72 o 
   1   7   1       13.56       15.63      4.75 o 
   2   7   1       11.32       14.54      4.60 o 
   3   7   1        2.93        4.68      3.26 o 
   4   7   1        1.14       -3.09      4.19 o 
   5   7   1        1.29       -4.36      4.36 o 
   6   7   1        2.50        0.44      4.64 o 
   6   0   2     3051.54     2888.40     32.45 o 
   8   0   2      429.24      413.18      9.38 o 
  10   0   2      663.05      614.85     12.72 o 
  12   0   2     1125.68     1139.15     28.01 o 
  14   0   2     1765.13     1737.08     25.45 o 
  16   0   2       63.91       58.26      8.23 o 
  18   0   2      210.94      225.85     15.97 o 
   1   1   2      916.63      978.38     12.20 o 
   2   1   2      352.76      338.69      8.47 o 
   3   1   2     3573.41     3616.44     29.92 o 
   4   1   2    12346.12    11874.80     29.74 o 
   5   1   2     1568.65     1580.64     24.24 o 
   6   1   2      239.85      240.68      5.76 o 
   7   1   2     1114.57     1183.27     13.73 o 
   8   1   2      723.12      742.61     11.84 o 
   9   1   2      815.39      821.34     13.28 o 
  10   1   2      770.25      730.58     18.22 o 
  11   1   2      505.22      570.05     10.40 o 
  12   1   2      306.77      295.29     10.52 o 
  13   1   2       16.16       15.33      3.51 o 
  14   1   2      405.31      408.26     10.21 o 
  15   1   2       36.50       46.09      4.92 o 
  16   1   2        5.12       10.87      5.92 o 
  17   1   2      248.51      251.28     17.68 o 
  18   1   2       74.20       57.84      9.23 o 
  19   1   2       47.35       63.40      9.81 o 
  20   1   2       32.18       48.81      9.49 o 
  21   1   2       62.93       64.99     10.33 o 
  22   1   2       28.21       33.81      8.94 o 
   0   2   2      674.44      674.96      8.62 o 
   1   2   2      195.74      206.97      3.34 o 
   2   2   2      930.68      958.14     11.84 o 
   3   2   2       16.28       25.21      3.76 o 
   4   2   2     1389.77     1307.73     21.64 o 
   5   2   2      374.53      346.27      3.61 o 
   6   2   2      235.99      238.85      5.48 o 
   7   2   2      459.68      488.91      8.65 o 
   8   2   2       62.10       55.04      5.03 o 
   9   2   2       26.74       27.93      2.71 o 
  10   2   2      877.14      930.05     14.34 o 
  11   2   2       37.22       34.01      3.38 o 
  12   2   2       21.79       22.86      2.66 o 
  13   2   2      168.16      147.78     10.79 o 
  14   2   2      231.64      245.45     16.02 o 
  15   2   2        5.15        0.53      5.38 o 
  16   2   2       11.20       14.95      3.40 o 
  17   2   2       16.09       20.32      4.19 o 
  18   2   2       55.29       52.93      9.68 o 
  19   2   2       65.65       86.34     11.25 o 
  20   2   2       39.21       43.03      8.67 o 
  21   2   2       29.10       22.51      6.78 o 
  22   2   2       10.41       11.13      6.81 o 
   0   3   2      765.52      826.55     11.77 o 
   1   3   2     1142.39     1164.76      9.75 o 
   2   3   2      175.68      183.81      5.80 o 
   3   3   2       67.37       85.12      2.85 o 
   4   3   2      214.05      218.35      4.22 o 
   5   3   2        2.71        3.80      0.61 o 
   6   3   2      332.54      347.75      4.18 o 
   7   3   2       14.63       17.86      1.49 o 
   8   3   2        6.84        6.61      1.85 o 
   9   3   2      278.63      290.86      9.47 o 
  10   3   2       81.49       88.56      7.06 o 
  11   3   2       80.65       89.50      4.78 o 
  12   3   2      163.49      155.67      9.19 o 
  13   3   2      243.38      268.44      9.06 o 
  14   3   2      215.54      183.46     19.06 o 
  15   3   2       32.99       27.36      6.66 o 
  16   3   2       56.42       50.75      8.73 o 
  17   3   2        0.46        0.74      4.61 o 
  18   3   2       35.27       25.82      7.13 o 
  19   3   2       62.27       66.37     10.65 o 
  20   3   2        4.49       12.01      6.77 o 
   0   4   2      339.48      384.75      8.26 o 
   1   4   2      372.93      392.51      5.88 o 
   2   4   2      150.36      150.20      3.95 o 
   3   4   2       20.98       20.04      1.95 o 
   4   4   2       55.16       52.19      2.78 o 
   5   4   2      587.20      607.09      8.51 o 
   6   4   2      181.89      192.50      4.83 o 
   7   4   2      117.31      109.78      3.03 o 
   8   4   2       20.93       22.35      2.58 o 
   9   4   2      344.42      337.26      5.44 o 
  10   4   2       99.67       94.00      3.17 o 
  11   4   2       10.47       11.00      2.24 o 
  12   4   2      259.68      230.97      5.58 o 
  13   4   2      240.73      248.81      6.17 o 
  14   4   2       54.62       56.85      5.10 o 
  15   4   2       22.35       25.71      3.49 o 
  16   4   2       22.87       16.88      6.62 o 
  17   4   2       48.93       55.23     10.05 o 
  18   4   2        7.72        5.28      4.15 o 
  19   4   2       37.46       41.11      9.04 o 
   0   5   2      272.48      278.40      9.83 o 
   1   5   2       39.71       36.34      2.63 o 
   2   5   2       45.25       42.00      3.21 o 
   3   5   2       77.45       72.11      3.81 o 
   4   5   2       73.88       76.38      4.31 o 
   5   5   2      521.77      508.44      9.88 o 
   6   5   2       29.16       27.88      3.62 o 
   7   5   2      324.01      295.24      6.88 o 
   8   5   2       40.21       42.44      2.61 o 
   9   5   2      135.79      121.36      7.29 o 
  10   5   2       82.12       81.29      9.83 o 
  11   5   2       12.54        7.39      4.41 o 
  12   5   2        8.18       10.70      5.79 o 
  13   5   2       30.96       40.53      8.62 o 
  14   5   2       12.59       14.92      6.24 o 
  15   5   2        1.38        1.43      5.56 o 
  16   5   2        6.05       18.89      7.37 o 
   0   6   2      111.74      116.93      8.62 o 
   1   6   2       75.09       71.02      4.76 o 
   2   6   2       20.87       20.27      2.94 o 
   3   6   2       22.10       22.25      2.96 o 
   4   6   2       28.99       24.34      4.52 o 
   5   6   2       51.86       50.23      7.37 o 
   6   6   2       14.03       12.39      5.09 o 
   7   6   2       29.31       33.23      6.38 o 
   8   6   2        7.89       12.44      4.99 o 
   9   6   2       28.30       31.77      6.75 o 
  10   6   2       37.71       35.38      7.61 o 
  11   6   2       15.74       27.57      7.16 o 
  12   6   2        3.23        3.75      5.90 o 
   3   7   2        1.30        1.09      3.24 o 
   4   7   2       16.81       15.03      4.59 o 
   5   7   2       16.51       21.14      5.09 o 
   6   0   3     5204.46     5334.69     41.00 o 
   8   0   3     2941.05     3023.67     34.73 o 
  10   0   3      936.95     1025.77     22.60 o 
  14   0   3       36.38       37.90      6.28 o 
   3   1   3     1864.62     1848.72     11.78 o 
   4   1   3     1774.82     1746.53     24.15 o 
   5   1   3      127.12      130.11      8.17 o 
   6   1   3     1423.82     1516.08     14.36 o 
   7   1   3     1726.37     1788.16     27.11 o 
   8   1   3       41.08       40.80      3.26 o 
   9   1   3      160.48      172.58      8.18 o 
  10   1   3      230.72      232.65      7.69 o 
  11   1   3      300.52      306.85      7.80 o 
  12   1   3      277.30      266.30      8.68 o 
  13   1   3       12.95       16.00      3.40 o 
  14   1   3       72.37       67.60      6.00 o 
  15   1   3      149.84      142.83     10.83 o 
  16   1   3      334.56      332.81     12.09 o 
  17   1   3       86.77      103.92      7.36 o 
  18   1   3      104.29      103.60     11.86 o 
  19   1   3        5.62        5.37      4.87 o 
  20   1   3       48.51       54.97      9.44 o 
  21   1   3       18.23       16.77      6.37 o 
  22   1   3        4.41        3.34      4.80 o 
   1   2   3      197.91      200.25      5.46 o 
   2   2   3       26.14       31.83      3.55 o 
   3   2   3      114.16      104.29      6.11 o 
   4   2   3      681.49      747.32     17.02 o 
   5   2   3     1329.35     1415.23     24.75 o 
   6   2   3      684.58      654.11     17.91 o 
   7   2   3     1526.31     1561.12     12.95 o 
   8   2   3        4.80        6.55      1.41 o 
   9   2   3       88.14       87.44      7.08 o 
  10   2   3       22.20       33.49      6.37 o 
  11   2   3       65.08       64.29      3.67 o 
  12   2   3      109.53      112.02      5.80 o 
  13   2   3      201.28      202.27      7.98 o 
  14   2   3      126.05       50.95     73.15 o 
  15   2   3       21.27       39.77      8.29 o 
  16   2   3      799.89      750.70     17.91 o 
  17   2   3       90.01       93.60      6.82 o 
  18   2   3       22.39       34.47      8.18 o 
  19   2   3        2.33       -2.29      5.33 o 
  20   2   3       63.45       71.22     11.22 o 
  21   2   3       27.58       42.89      9.61 o 
   1   3   3       56.88       53.23      2.22 o 
   2   3   3     1284.77     1321.25     11.08 o 
   3   3   3      344.30      314.57      9.29 o 
   4   3   3      149.96      166.18      6.78 o 
   5   3   3       75.84       77.27      5.02 o 
   6   3   3      221.21      239.17      8.83 o 
   7   3   3     1020.23     1039.81     18.61 o 
   8   3   3       20.38       25.48      3.91 o 
   9   3   3       22.58       21.71      1.28 o 
  10   3   3      131.97      126.50      5.79 o 
  11   3   3      231.16      231.02      9.89 o 
  12   3   3       49.75       48.12      3.62 o 
  13   3   3      278.38      282.54      8.71 o 
  14   3   3      132.80      135.19      6.54 o 
  15   3   3       86.59       75.45     12.24 o 
  16   3   3      127.08       91.71     26.15 o 
  17   3   3       25.47       38.99      8.39 o 
  18   3   3       14.88       13.17      5.64 o 
  19   3   3       23.82       18.40      6.56 o 
  20   3   3        8.15       10.16      6.72 o 
   1   4   3      180.75      174.82      4.43 o 
   2   4   3      212.43      210.12      4.72 o 
   3   4   3      795.73      788.85     14.44 o 
   4   4   3       44.33       40.50      3.26 o 
   5   4   3       98.31       97.06      6.16 o 
   6   4   3      219.23      198.45     11.78 o 
   7   4   3      748.72      741.19     23.13 o 
   8   4   3      214.52      194.09     12.86 o 
   9   4   3       84.96       85.97      9.40 o 
  10   4   3       47.07       38.77      7.26 o 
  11   4   3      279.94      294.70     17.10 o 
  12   4   3       43.34       36.98      3.62 o 
  13   4   3       71.85       72.14      2.73 o 
  14   4   3       11.51        8.99      3.38 o 
  15   4   3      111.21       97.04     11.67 o 
  16   4   3       29.83       22.98      7.56 o 
  17   4   3       16.45       32.31      8.60 o 
  18   4   3        0.78        0.73      4.92 o 
   1   5   3      128.12      136.49      4.87 o 
   2   5   3       12.25       11.04      1.83 o 
   3   5   3      293.98      300.07      7.26 o 
   4   5   3       34.52       30.23      2.28 o 
   5   5   3       19.20       19.15      4.91 o 
   6   5   3       65.77       60.97      7.45 o 
   7   5   3      117.54      116.64     10.57 o 
   8   5   3       63.10       73.58      8.89 o 
   9   5   3       64.38       59.47      8.47 o 
  10   5   3        6.97        8.81      5.16 o 
  11   5   3       69.84       62.09      8.87 o 
  12   5   3        9.88       14.16      5.97 o 
  13   5   3        0.65       -5.70      5.70 o 
  14   5   3        2.59        0.14      5.22 o 
  15   5   3      105.19      130.54     14.04 o 
  16   5   3        0.13       -5.51      6.41 o 
   1   6   3        4.83        4.71      1.81 o 
   2   6   3       16.30       16.01      4.61 o 
   3   6   3       12.87        5.48      3.13 o 
   4   6   3       52.84       45.75      6.50 o 
   5   6   3        4.39        2.69      3.32 o 
   6   6   3       21.70       16.76      5.14 o 
   7   6   3       37.39       39.92      7.24 o 
   8   6   3       37.00       36.53      7.22 o 
   9   6   3        0.66       13.50      6.58 o 
  10   6   3        0.81        2.98      4.60 o 
  11   6   3        6.52       -5.33      5.33 o 
  12   6   3       17.85       29.78      8.12 o 
   4   0   4     1933.74     1900.57     23.73 o 
   6   0   4      151.62      164.25      7.74 o 
   8   0   4     1077.25     1064.43     21.23 o 
  10   0   4      258.55      228.38     10.83 o 
  14   0   4      649.78      672.19     22.14 o 
   4   1   4     1141.39     1101.56     13.99 o 
   5   1   4     2336.50     2464.02     21.88 o 
   6   1   4     1177.14     1196.18     16.53 o 
   7   1   4     2459.77     2635.52     30.88 o 
   8   1   4     1411.65     1492.23     17.32 o 
   9   1   4      181.09      196.90      6.80 o 
  10   1   4      628.26      650.19     10.85 o 
  11   1   4       58.36       55.60      3.75 o 
  12   1   4       54.83       61.13      4.00 o 
  13   1   4      110.13      112.61      7.23 o 
  14   1   4      413.65      392.38     19.56 o 
  15   1   4       99.16      104.78      7.00 o 
  16   1   4       38.80       32.13      4.35 o 
  17   1   4       49.00       56.44      5.70 o 
   2   2   4       29.22       31.03      3.74 o 
   3   2   4      172.26      168.27      8.00 o 
   4   2   4       77.27       83.85      6.43 o 
   5   2   4      688.97      709.32     18.34 o 
   6   2   4      426.94      494.59     16.14 o 
   7   2   4      367.02      371.91      6.04 o 
   8   2   4      327.84      335.36      6.74 o 
   9   2   4      341.96      341.04      7.64 o 
  10   2   4       73.97       72.92      3.66 o 
  11   2   4      104.41      108.21      4.96 o 
  12   2   4       47.52       48.51      4.06 o 
  13   2   4       88.02       95.01      5.72 o 
  14   2   4       21.57       10.15      7.02 o 
  15   2   4       31.54       27.00      6.03 o 
  16   2   4       33.90       33.09      8.29 o 
  17   2   4      211.51      218.83     10.45 o 
  18   2   4       38.91       38.21      8.60 o 
  19   2   4        9.80       11.91      5.98 o 
  20   2   4        2.08        3.55      5.09 o 
  21   2   4        2.68        4.66      4.57 o 
   0   3   4     1096.53     1198.77     14.26 o 
   1   3   4      352.06      392.60      7.74 o 
   2   3   4      264.56      270.77      6.79 o 
   3   3   4      137.97      123.81      5.83 o 
   4   3   4      349.07      339.98     14.63 o 
   5   3   4      217.94      198.75      7.86 o 
   6   3   4        3.48       -0.62      2.88 o 
   7   3   4       14.49       18.65      3.94 o 
   8   3   4      371.54      347.40     11.60 o 
   9   3   4      155.40      143.67     11.04 o 
  10   3   4      285.38      293.17     15.76 o 
  11   3   4        8.45        8.87      1.50 o 
  12   3   4       94.86       92.28      4.30 o 
  13   3   4      179.57      185.56      6.60 o 
  14   3   4       79.85       85.99      6.88 o 
  15   3   4       22.09       27.44      3.38 o 
  16   3   4       23.20       26.26      6.92 o 
  17   3   4       73.48       98.70     12.15 o 
  18   3   4       15.00        2.41      4.47 o 
  19   3   4       61.92       65.28     10.77 o 
  20   3   4       19.48        9.96      5.38 o 
   0   4   4      144.16      161.88      6.11 o 
   1   4   4      344.99      357.47      7.27 o 
   2   4   4      165.57      155.93      3.83 o 
   3   4   4      276.29      273.58     12.83 o 
   4   4   4       11.65       15.04      4.50 o 
   5   4   4      894.72      884.09     23.11 o 
   6   4   4       68.53       72.04      7.67 o 
   7   4   4       90.04       85.20      8.57 o 
   8   4   4       60.85       64.22      8.09 o 
   9   4   4      171.59      183.83     13.02 o 
  10   4   4      147.94      154.47     12.34 o 
  11   4   4       49.66       47.75      7.93 o 
  12   4   4       85.74       85.51     10.25 o 
  13   4   4      145.21      138.19     12.88 o 
  14   4   4        3.28        5.16      4.34 o 
  15   4   4       22.43       28.76      7.46 o 
  16   4   4       38.49       33.63      7.84 o 
  17   4   4       67.75       78.27     11.24 o 
  18   4   4        2.24        1.06      5.18 o 
   0   5   4       85.33       88.68      6.20 o 
   1   5   4       35.47       37.72      2.88 o 
   2   5   4       84.79       83.82      3.78 o 
   3   5   4      165.89      155.99      9.85 o 
   4   5   4        7.96       10.11      4.13 o 
   5   5   4      464.86      473.84     18.49 o 
   6   5   4        9.93       10.22      4.63 o 
   7   5   4       39.29       38.17      6.63 o 
   8   5   4       11.71       14.86      5.44 o 
   9   5   4      245.74      221.51     14.79 o 
  10   5   4       19.91       23.21      6.80 o 
  11   5   4       48.74       46.22      7.87 o 
  12   5   4        5.03        2.42      4.42 o 
  13   5   4       41.61       35.14      7.12 o 
  14   5   4        8.48       17.91      5.84 o 
  15   5   4       23.22       21.58      7.04 o 
   0   6   4      103.58      111.03      7.35 o 
   1   6   4       70.92       73.35      6.50 o 
   2   6   4       12.02        9.00      3.41 o 
   3   6   4        7.24        8.86      3.59 o 
   4   6   4       31.64       32.85      5.61 o 
   5   6   4       52.43       53.35      7.25 o 
   6   6   4       30.30       30.78      6.26 o 
   7   6   4        3.66        3.67      4.00 o 
   8   6   4        2.34       -4.35      4.35 o 
   9   6   4        9.30        6.78      4.18 o 
  10   6   4        1.42        6.15      4.42 o 
  11   6   4        4.98        0.57      4.89 o 
   2   0   5      610.14      544.02     13.74 o 
   4   0   5      268.47      318.81     10.79 o 
   6   0   5     4573.33     4752.98     42.95 o 
   8   0   5      374.63      375.18     13.25 o 
  12   0   5      283.50      267.38     13.28 o 
  14   0   5      185.07      186.81     12.04 o 
   4   1   5      133.56      134.38      5.90 o 
   5   1   5      745.00      752.12     13.69 o 
   6   1   5      699.80      681.91     13.59 o 
   7   1   5      354.99      339.08     10.05 o 
   8   1   5      497.12      526.17     13.25 o 
   9   1   5      129.03      140.98      7.88 o 
  10   1   5       53.98       58.24      4.26 o 
  11   1   5      397.16      401.81     10.76 o 
  12   1   5       65.97       42.71     26.48 o 
  13   1   5      219.20      204.94     13.18 o 
  15   1   5      193.18      220.51     12.31 o 
  16   1   5       10.76       11.86      4.00 o 
  17   1   5        9.60        9.03      4.65 o 
   6   2   5       22.77       34.23      5.45 o 
   7   2   5      254.66      232.81     14.25 o 
   8   2   5      839.95      864.41     20.35 o 
   9   2   5      115.00      119.60      4.69 o 
  10   2   5      107.70      103.07      4.24 o 
  11   2   5      271.59      281.36      8.20 o 
  12   2   5      313.71      283.27     16.70 o 
  13   2   5      147.01      154.88      7.01 o 
  14   2   5       17.12       20.04      3.15 o 
  15   2   5       15.14       16.95     11.55 o 
  16   2   5      118.68      110.59     12.08 o 
  17   2   5       37.75       38.28      4.67 o 
  18   2   5       17.84       20.23      6.61 o 
  19   2   5        0.78        3.92      4.90 o 
   1   3   5      386.39      403.51     11.80 o 
   2   3   5       62.36       61.45      7.24 o 
   3   3   5      306.63      314.30      9.35 o 
   4   3   5      100.39      107.24      8.16 o 
   5   3   5       82.11       98.02      5.94 o 
   6   3   5      292.62      312.07     10.48 o 
   7   3   5      749.50      751.16     17.02 o 
   8   3   5       35.02       29.11      6.16 o 
   9   3   5      427.38      438.69     18.76 o 
  10   3   5      101.76      102.77     10.25 o 
  11   3   5      159.42      157.73     12.54 o 
  12   3   5      177.19      154.65      4.68 o 
  13   3   5       98.87      107.68     11.94 o 
  14   3   5        8.10        6.24      3.50 o 
  15   3   5       93.56      100.27     11.58 o 
  16   3   5       15.16        4.88      5.42 o 
  17   3   5       58.00       60.91     10.01 o 
  18   3   5       52.18       57.06     10.14 o 
  19   3   5        5.72       -7.07      7.07 o 
   1   4   5      271.45      281.98      7.50 o 
   2   4   5       53.89       63.24      5.76 o 
   3   4   5      716.86      727.49     19.05 o 
   4   4   5        1.68        3.16      3.66 o 
   5   4   5      120.40      111.38      9.25 o 
   6   4   5      691.22      697.33     21.78 o 
   7   4   5      491.37      517.29     19.71 o 
   8   4   5      188.65      194.97     12.90 o 
   9   4   5       74.55       80.92      9.36 o 
  10   4   5       15.33       12.38      5.53 o 
  11   4   5      144.00      157.25     13.13 o 
  12   4   5       76.03       70.00      9.63 o 
  13   4   5       25.83       28.07      7.07 o 
  14   4   5        7.45        5.61      5.31 o 
  15   4   5      158.97      154.16     14.55 o 
  16   4   5        7.03       11.46      5.68 o 
  17   4   5       39.81       48.19      9.85 o 
   1   5   5       55.35       54.22      5.24 o 
   2   5   5       31.48       40.17      5.27 o 
   3   5   5      472.77      492.49     16.68 o 
   4   5   5       37.11       36.48      5.54 o 
   5   5   5      137.23      139.67     10.25 o 
   6   5   5        8.06        6.15      3.46 o 
   7   5   5       48.76       52.64      7.29 o 
   8   5   5       22.78       19.61      5.34 o 
   9   5   5       13.26       16.08      5.35 o 
  10   5   5       24.42       25.46      7.00 o 
  11   5   5       53.95       65.24      9.44 o 
  12   5   5        3.56        2.51      4.74 o 
  13   5   5        6.07       11.16      6.10 o 
  14   5   5        1.73       11.23      6.32 o 
  15   5   5       30.00       32.99      8.26 o 
   1   6   5        7.23        5.02      2.83 o 
   2   6   5       10.18        6.09      2.85 o 
   3   6   5       23.17       19.35      4.40 o 
   4   6   5       17.00       24.98      4.96 o 
   5   6   5       15.50       15.74      4.92 o 
   6   6   5        9.99       12.28      4.90 o 
   7   6   5       20.40       20.73      5.69 o 
   8   6   5        9.47        3.85      3.77 o 
   9   6   5        3.30        0.81      3.97 o 
  10   6   5        1.45        4.16      5.22 o 
   4   0   6      980.75      945.84     20.02 o 
   6   0   6     1026.95     1014.12     21.48 o 
   8   0   6       86.86       84.86      6.73 o 
  12   0   6     1007.27     1092.48     26.80 o 
  14   0   6       67.92       58.93      7.01 o 
   5   1   6      318.63      336.75     10.34 o 
   6   1   6      973.07     1019.16     18.12 o 
   7   1   6       25.66       29.59      3.50 o 
   8   1   6      388.70      412.07      9.89 o 
   9   1   6      288.54      290.24      8.69 o 
  10   1   6      125.70      123.20      6.06 o 
  11   1   6       12.63       10.59      2.91 o 
  12   1   6       92.78       43.17     47.60 o 
  14   1   6      160.70      159.91     10.12 o 
  15   1   6       23.59       23.82      4.99 o 
  16   1   6       19.51       14.34      4.17 o 
   7   2   6        1.83        4.45      3.80 o 
   8   2   6      486.18      506.75      9.13 o 
   9   2   6       74.38       69.25      3.79 o 
  10   2   6       35.99       34.38      3.44 o 
  11   2   6       29.33       25.49      3.26 o 
  12   2   6      103.19      108.52      6.50 o 
  13   2   6       55.17       56.13      5.11 o 
  14   2   6       60.11       58.20      5.67 o 
  15   2   6       33.46        5.60      2.90 o 
   0   3   6      226.31      254.75     14.04 o 
   1   3   6      568.35      593.25     15.10 o 
   2   3   6       29.05       27.71      5.42 o 
   3   3   6       53.22       61.43      7.75 o 
   4   3   6      421.64      437.83     18.74 o 
   5   3   6      165.69      185.23     12.70 o 
   7   3   6       31.55       33.50      6.30 o 
   8   3   6      246.32      244.18     14.02 o 
   9   3   6       25.61       17.27      5.23 o 
  10   3   6      221.28      228.59     14.73 o 
  11   3   6       35.23       46.79      8.17 o 
  12   3   6       31.41       29.75      7.15 o 
  13   3   6      164.14      172.90     12.26 o 
  14   3   6        6.93        8.23      4.65 o 
  15   3   6       68.23       81.01     11.33 o 
  16   3   6        5.62        6.77      5.70 o 
  17   3   6       45.97       57.24     10.38 o 
  18   3   6       25.10       30.60      8.28 o 
   4   4   6       70.83       77.24      7.36 o 
   5   4   6      320.49      325.02     14.58 o 
   6   4   6        7.16        4.34      3.75 o 
   7   4   6       22.11       33.33      6.22 o 
   8   4   6       43.32       42.96      7.00 o 
   9   4   6      291.54      306.56     16.85 o 
  10   4   6       27.34       24.46      6.71 o 
  11   4   6       25.18       39.79      7.82 o 
  12   4   6       22.78       30.36      7.27 o 
  13   4   6      151.97      171.23     14.66 o 
  14   4   6       15.80       29.76      8.19 o 
  15   4   6       16.91       25.06      7.54 o 
  16   4   6       10.76       11.69      6.29 o 
  17   4   6       51.58       63.99     10.56 o 
   3   5   6      237.01      259.52     12.23 o 
   4   5   6       13.40       14.00      3.98 o 
   5   5   6       40.18       46.59      6.30 o 
   6   5   6        4.32        5.06      3.91 o 
   7   5   6        6.88       11.72      4.65 o 
   8   5   6        6.53        2.95      4.30 o 
   9   5   6      294.32      268.44     16.64 o 
  10   5   6       14.20       19.82      6.15 o 
  11   5   6       28.52       21.77      6.22 o 
  12   5   6        2.88        2.66      5.23 o 
  13   5   6       22.58       19.85      6.84 o 
  14   5   6        9.91       21.88      6.79 o 
   4   6   6        3.97        2.44      2.94 o 
   5   6   6        6.97       10.57      4.16 o 
   6   6   6       11.07        9.29      4.25 o 
   7   6   6        1.09       -0.04      3.81 o 
   8   6   6        4.55        4.46      3.56 o 
   9   6   6       61.91       62.46      9.04 o 
   4   0   7      412.28      458.83     15.01 o 
   6   0   7     1076.35      912.88     21.75 o 
  10   0   7      686.91      702.35     20.74 o 
  12   0   7       69.14       66.73      7.58 o 
  14   0   7      106.69       99.25      9.58 o 
   5   1   7       21.36       19.89      4.42 o 
   6   1   7      615.67      659.08     12.67 o 
   7   1   7      225.40      227.61      7.72 o 
   8   1   7      433.50      420.05     10.62 o 
   9   1   7      348.28      344.26      9.85 o 
  10   1   7      337.22      339.30     17.85 o 
  11   1   7      186.56       82.10     93.61 o 
  14   1   7       16.12       18.04      4.31 o 
  15   1   7       60.91       58.79      6.90 o 
  16   1   7       30.16       37.19      6.09 o 
   5   2   7      130.73      145.85     10.83 o 
   6   2   7        6.05        6.40      3.52 o 
   7   2   7      356.23      374.49     17.43 o 
   9   2   7      404.33      384.16     10.40 o 
  10   2   7      181.74      179.83      7.64 o 
  11   2   7      340.41      337.79     10.90 o 
  12   2   7        0.66        1.99      2.29 o 
  13   2   7      114.18      103.42      6.93 o 
  14   2   7       26.09       17.83      3.30 o 
   8   5   7        6.42       13.53      5.34 o 
   9   5   7        3.86       13.05      4.86 o 
  10   5   7       23.77       27.85      6.80 o 
  11   5   7       88.44      101.46     11.64 o 
  12   5   7        2.43        8.18      6.26 o 
  13   5   7       12.59       11.33      6.97 o 
   8   6   7        7.67       11.29      4.67 o 
  10   0   8      620.60      630.61     20.99 o 
  12   0   8      130.91      126.27     10.14 o 
   2   1   8       82.76       97.90      8.79 o 
   3   1   8      235.04      256.92     13.56 o 
   4   1   8      245.39      247.97     13.24 o 
   5   1   8       81.65       86.86      8.37 o 
   6   1   8      214.67      227.39     12.96 o 
   7   1   8      160.41      163.73      7.89 o 
   8   1   8      295.08      293.01      9.44 o 
   9   1   8      194.40      141.78     45.57 o 
  10   1   8      390.38      175.76    195.11 o 
  13   1   8        9.84       12.55      3.65 o 
  14   1   8       44.99       42.79      5.87 o 
  15   1   8       13.10       12.83      4.05 o 
   1   2   8       68.21       84.62      8.91 o 
   2   2   8       17.84       10.75      4.58 o 
   3   2   8      223.97      233.18     14.08 o 
   4   2   8      218.25      253.07     14.65 o 
  10   2   8      693.66      657.09     15.14 o 
  11   2   8       28.27       29.08      3.90 o 
  12   2   8       89.64       74.59      5.84 o 
  13   2   8        4.63        5.40      2.70 o 
   6   0   9      677.69      664.94     21.15 o 
   8   0   9      827.80      834.62     24.09 o 
  10   0   9      260.13      267.21     14.32 o 
  12   0   9      175.11      166.20     11.81 o 
   3   1   9      103.65      110.76      9.81 o 
   4   1   9        6.12        4.35      3.81 o 
   5   1   9       14.25       10.63      4.33 o 
   6   1   9      797.13      796.97     25.07 o 
   7   1   9       18.98       13.91      5.20 o 
  12   1   9      126.31      117.22      8.99 o 
  13   1   9        4.23       -2.93      3.17 o 
  14   1   9       72.65       62.34      7.32 o 
  12   2   9       21.89       21.04      3.62 o 
   6   0  10      355.29      354.97     16.48 o 
   8   0  10      741.64      736.02     23.69 o 
  10   0  10      175.60      147.26     11.20 o 
  10   1  10       90.55       87.10      7.94 o 
  11   1  10       56.33       57.98      6.75 o 
  12   1  10       39.49       41.74      6.07 o 
                                                 
